# Supplementary material for: Fecal Microbiome Data Distinguish Liver Recipients With Normal and Abnormal Liver Function From Healthy Controls
Source: Front Microbiol. 2019 Jul 3;10:1518. doi: 10.3389/fmicb.2019.01518 (PMC6619441; doi:10.3389/fmicb.2019.01518)
Supplement: Supplementary file 3 [file Data_Sheet_3.xlsx]

## Sheet: HC-LT_A
SUPPLEMENTARY DATASET S2_A Detailed data for the top 20 OTUs and ROC -plot AUC values of Microbioal index that drive the differences between LT_A and HC.
The top 20 OTUs in the HC Group microbiome: Butyricicoccus;Prevotella;Clostridium_IV;Clostridium_XlVb;Romboutsia;Anaerostipes;Clostridiales_unclassified;Odoribacter;Erysipelotrichaceae_incertae_sedis;Ruminococcus2;Firmicutes_unclassified;Coprococcus
The top 20 OTUs in the LT_A Group microbiome: Klebsiella;Clostridium_XlVa;Escherichia/Shigella;Bacteroides;Dorea;Granulicatella;Phascolarctobacterium;Fusobacterium
Microbioal Index	HC richness	LT_A richness		ROC_AUC
MI_HC0LT_A1:	None	Klebsiella		0.827869
MI_HC0LT_A2:	None	Klebsiella;Clostridium_XlVa		0.799375
MI_HC0LT_A3:	None	Klebsiella;Clostridium_XlVa;Escherichia/Shigella		0.847385
MI_HC0LT_A4:	None	Klebsiella;Clostridium_XlVa;Escherichia/Shigella;Bacteroides		0.809524
MI_HC0LT_A5:	None	Klebsiella;Clostridium_XlVa;Escherichia/Shigella;Bacteroides;Dorea		0.813817
MI_HC0LT_A6:	None	Klebsiella;Clostridium_XlVa;Escherichia/Shigella;Bacteroides;Dorea;Granulicatella		0.813817
MI_HC0LT_A7:	None	Klebsiella;Clostridium_XlVa;Escherichia/Shigella;Bacteroides;Dorea;Granulicatella;Phascolarctobacterium		0.80484
MI_HC0LT_A8:	None	Klebsiella;Clostridium_XlVa;Escherichia/Shigella;Bacteroides;Dorea;Granulicatella;Phascolarctobacterium;Fusobacterium		0.799766
MI_HC1LT_A0:	Butyricicoccus	None		0.788056
MI_HC1LT_A1:	Butyricicoccus	Klebsiella		0.852849
MI_HC1LT_A2:	Butyricicoccus	Klebsiella;Clostridium_XlVa		0.830601
MI_HC1LT_A3:	Butyricicoccus	Klebsiella;Clostridium_XlVa;Escherichia/Shigella		0.866901
MI_HC1LT_A4:	Butyricicoccus	Klebsiella;Clostridium_XlVa;Escherichia/Shigella;Bacteroides		0.813037
MI_HC1LT_A5:	Butyricicoccus	Klebsiella;Clostridium_XlVa;Escherichia/Shigella;Bacteroides;Dorea		0.818501
MI_HC1LT_A6:	Butyricicoccus	Klebsiella;Clostridium_XlVa;Escherichia/Shigella;Bacteroides;Dorea;Granulicatella		0.818501
MI_HC1LT_A7:	Butyricicoccus	Klebsiella;Clostridium_XlVa;Escherichia/Shigella;Bacteroides;Dorea;Granulicatella;Phascolarctobacterium		0.811085
MI_HC1LT_A8:	Butyricicoccus	Klebsiella;Clostridium_XlVa;Escherichia/Shigella;Bacteroides;Dorea;Granulicatella;Phascolarctobacterium;Fusobacterium		0.80445
MI_HC2LT_A0:	Butyricicoccus;Prevotella	None		0.844848
MI_HC2LT_A1:	Butyricicoccus;Prevotella	Klebsiella		0.866901
MI_HC2LT_A2:	Butyricicoccus;Prevotella	Klebsiella;Clostridium_XlVa		0.856753
MI_HC2LT_A3:	Butyricicoccus;Prevotella	Klebsiella;Clostridium_XlVa;Escherichia/Shigella		0.894223
MI_HC2LT_A4:	Butyricicoccus;Prevotella	Klebsiella;Clostridium_XlVa;Escherichia/Shigella;Bacteroides		0.818891
MI_HC2LT_A5:	Butyricicoccus;Prevotella	Klebsiella;Clostridium_XlVa;Escherichia/Shigella;Bacteroides;Dorea		0.822795
MI_HC2LT_A6:	Butyricicoccus;Prevotella	Klebsiella;Clostridium_XlVa;Escherichia/Shigella;Bacteroides;Dorea;Granulicatella		0.822404
MI_HC2LT_A7:	Butyricicoccus;Prevotella	Klebsiella;Clostridium_XlVa;Escherichia/Shigella;Bacteroides;Dorea;Granulicatella;Phascolarctobacterium		0.823966
MI_HC2LT_A8:	Butyricicoccus;Prevotella	Klebsiella;Clostridium_XlVa;Escherichia/Shigella;Bacteroides;Dorea;Granulicatella;Phascolarctobacterium;Fusobacterium		0.815379
MI_HC3LT_A0:	Butyricicoccus;Prevotella;Clostridium_IV	None		0.861436
MI_HC3LT_A1:	Butyricicoccus;Prevotella;Clostridium_IV	Klebsiella		0.869438
MI_HC3LT_A2:	Butyricicoccus;Prevotella;Clostridium_IV	Klebsiella;Clostridium_XlVa		0.863778
MI_HC3LT_A3:	Butyricicoccus;Prevotella;Clostridium_IV	Klebsiella;Clostridium_XlVa;Escherichia/Shigella		0.894614
MI_HC3LT_A4:	Butyricicoccus;Prevotella;Clostridium_IV	Klebsiella;Clostridium_XlVa;Escherichia/Shigella;Bacteroides		0.820453
MI_HC3LT_A5:	Butyricicoccus;Prevotella;Clostridium_IV	Klebsiella;Clostridium_XlVa;Escherichia/Shigella;Bacteroides;Dorea		0.823966
MI_HC3LT_A6:	Butyricicoccus;Prevotella;Clostridium_IV	Klebsiella;Clostridium_XlVa;Escherichia/Shigella;Bacteroides;Dorea;Granulicatella		0.823966
MI_HC3LT_A7:	Butyricicoccus;Prevotella;Clostridium_IV	Klebsiella;Clostridium_XlVa;Escherichia/Shigella;Bacteroides;Dorea;Granulicatella;Phascolarctobacterium		0.823575
MI_HC3LT_A8:	Butyricicoccus;Prevotella;Clostridium_IV	Klebsiella;Clostridium_XlVa;Escherichia/Shigella;Bacteroides;Dorea;Granulicatella;Phascolarctobacterium;Fusobacterium		0.814988
MI_HC4LT_A0:	Butyricicoccus;Prevotella;Clostridium_IV;Clostridium_XlVb	None		0.870804
MI_HC4LT_A1:	Butyricicoccus;Prevotella;Clostridium_IV;Clostridium_XlVb	Klebsiella		0.877049
MI_HC4LT_A2:	Butyricicoccus;Prevotella;Clostridium_IV;Clostridium_XlVb	Klebsiella;Clostridium_XlVa		0.870023
MI_HC4LT_A3:	Butyricicoccus;Prevotella;Clostridium_IV;Clostridium_XlVb	Klebsiella;Clostridium_XlVa;Escherichia/Shigella		0.901249
MI_HC4LT_A4:	Butyricicoccus;Prevotella;Clostridium_IV;Clostridium_XlVb	Klebsiella;Clostridium_XlVa;Escherichia/Shigella;Bacteroides		0.823575
MI_HC4LT_A5:	Butyricicoccus;Prevotella;Clostridium_IV;Clostridium_XlVb	Klebsiella;Clostridium_XlVa;Escherichia/Shigella;Bacteroides;Dorea		0.827088
MI_HC4LT_A6:	Butyricicoccus;Prevotella;Clostridium_IV;Clostridium_XlVb	Klebsiella;Clostridium_XlVa;Escherichia/Shigella;Bacteroides;Dorea;Granulicatella		0.827088
MI_HC4LT_A7:	Butyricicoccus;Prevotella;Clostridium_IV;Clostridium_XlVb	Klebsiella;Clostridium_XlVa;Escherichia/Shigella;Bacteroides;Dorea;Granulicatella;Phascolarctobacterium		0.826308
MI_HC4LT_A8:	Butyricicoccus;Prevotella;Clostridium_IV;Clostridium_XlVb	Klebsiella;Clostridium_XlVa;Escherichia/Shigella;Bacteroides;Dorea;Granulicatella;Phascolarctobacterium;Fusobacterium		0.820062
MI_HC5LT_A0:	Butyricicoccus;Prevotella;Clostridium_IV;Clostridium_XlVb;Romboutsia	None		0.877635
MI_HC5LT_A1:	Butyricicoccus;Prevotella;Clostridium_IV;Clostridium_XlVb;Romboutsia	Klebsiella		0.880172
MI_HC5LT_A2:	Butyricicoccus;Prevotella;Clostridium_IV;Clostridium_XlVb;Romboutsia	Klebsiella;Clostridium_XlVa		0.875098
MI_HC5LT_A3:	Butyricicoccus;Prevotella;Clostridium_IV;Clostridium_XlVb;Romboutsia	Klebsiella;Clostridium_XlVa;Escherichia/Shigella		0.903201
MI_HC5LT_A4:	Butyricicoccus;Prevotella;Clostridium_IV;Clostridium_XlVb;Romboutsia	Klebsiella;Clostridium_XlVa;Escherichia/Shigella;Bacteroides		0.824746
MI_HC5LT_A5:	Butyricicoccus;Prevotella;Clostridium_IV;Clostridium_XlVb;Romboutsia	Klebsiella;Clostridium_XlVa;Escherichia/Shigella;Bacteroides;Dorea		0.828259
MI_HC5LT_A6:	Butyricicoccus;Prevotella;Clostridium_IV;Clostridium_XlVb;Romboutsia	Klebsiella;Clostridium_XlVa;Escherichia/Shigella;Bacteroides;Dorea;Granulicatella		0.828259
MI_HC5LT_A7:	Butyricicoccus;Prevotella;Clostridium_IV;Clostridium_XlVb;Romboutsia	Klebsiella;Clostridium_XlVa;Escherichia/Shigella;Bacteroides;Dorea;Granulicatella;Phascolarctobacterium		0.82904
MI_HC5LT_A8:	Butyricicoccus;Prevotella;Clostridium_IV;Clostridium_XlVb;Romboutsia	Klebsiella;Clostridium_XlVa;Escherichia/Shigella;Bacteroides;Dorea;Granulicatella;Phascolarctobacterium;Fusobacterium		0.820453
MI_HC6LT_A0:	Butyricicoccus;Prevotella;Clostridium_IV;Clostridium_XlVb;Romboutsia;Anaerostipes	None		0.870414
MI_HC6LT_A1:	Butyricicoccus;Prevotella;Clostridium_IV;Clostridium_XlVb;Romboutsia;Anaerostipes	Klebsiella		0.874317
MI_HC6LT_A2:	Butyricicoccus;Prevotella;Clostridium_IV;Clostridium_XlVb;Romboutsia;Anaerostipes	Klebsiella;Clostridium_XlVa		0.874317
MI_HC6LT_A3:	Butyricicoccus;Prevotella;Clostridium_IV;Clostridium_XlVb;Romboutsia;Anaerostipes	Klebsiella;Clostridium_XlVa;Escherichia/Shigella		0.900078
MI_HC6LT_A4:	Butyricicoccus;Prevotella;Clostridium_IV;Clostridium_XlVb;Romboutsia;Anaerostipes	Klebsiella;Clostridium_XlVa;Escherichia/Shigella;Bacteroides		0.82982
MI_HC6LT_A5:	Butyricicoccus;Prevotella;Clostridium_IV;Clostridium_XlVb;Romboutsia;Anaerostipes	Klebsiella;Clostridium_XlVa;Escherichia/Shigella;Bacteroides;Dorea		0.82943
MI_HC6LT_A6:	Butyricicoccus;Prevotella;Clostridium_IV;Clostridium_XlVb;Romboutsia;Anaerostipes	Klebsiella;Clostridium_XlVa;Escherichia/Shigella;Bacteroides;Dorea;Granulicatella		0.82943
MI_HC6LT_A7:	Butyricicoccus;Prevotella;Clostridium_IV;Clostridium_XlVb;Romboutsia;Anaerostipes	Klebsiella;Clostridium_XlVa;Escherichia/Shigella;Bacteroides;Dorea;Granulicatella;Phascolarctobacterium		0.82982
MI_HC6LT_A8:	Butyricicoccus;Prevotella;Clostridium_IV;Clostridium_XlVb;Romboutsia;Anaerostipes	Klebsiella;Clostridium_XlVa;Escherichia/Shigella;Bacteroides;Dorea;Granulicatella;Phascolarctobacterium;Fusobacterium		0.822795
MI_HC7LT_A0:	Butyricicoccus;Prevotella;Clostridium_IV;Clostridium_XlVb;Romboutsia;Anaerostipes;Clostridiales_unclassified	None		0.870804
MI_HC7LT_A1:	Butyricicoccus;Prevotella;Clostridium_IV;Clostridium_XlVb;Romboutsia;Anaerostipes;Clostridiales_unclassified	Klebsiella		0.881343
MI_HC7LT_A2:	Butyricicoccus;Prevotella;Clostridium_IV;Clostridium_XlVb;Romboutsia;Anaerostipes;Clostridiales_unclassified	Klebsiella;Clostridium_XlVa		0.876854
MI_HC7LT_A3:	Butyricicoccus;Prevotella;Clostridium_IV;Clostridium_XlVb;Romboutsia;Anaerostipes;Clostridiales_unclassified	Klebsiella;Clostridium_XlVa;Escherichia/Shigella		0.901054
MI_HC7LT_A4:	Butyricicoccus;Prevotella;Clostridium_IV;Clostridium_XlVb;Romboutsia;Anaerostipes;Clostridiales_unclassified	Klebsiella;Clostridium_XlVa;Escherichia/Shigella;Bacteroides		0.831382
MI_HC7LT_A5:	Butyricicoccus;Prevotella;Clostridium_IV;Clostridium_XlVb;Romboutsia;Anaerostipes;Clostridiales_unclassified	Klebsiella;Clostridium_XlVa;Escherichia/Shigella;Bacteroides;Dorea		0.833724
MI_HC7LT_A6:	Butyricicoccus;Prevotella;Clostridium_IV;Clostridium_XlVb;Romboutsia;Anaerostipes;Clostridiales_unclassified	Klebsiella;Clostridium_XlVa;Escherichia/Shigella;Bacteroides;Dorea;Granulicatella		0.833724
MI_HC7LT_A7:	Butyricicoccus;Prevotella;Clostridium_IV;Clostridium_XlVb;Romboutsia;Anaerostipes;Clostridiales_unclassified	Klebsiella;Clostridium_XlVa;Escherichia/Shigella;Bacteroides;Dorea;Granulicatella;Phascolarctobacterium		0.834114
MI_HC7LT_A8:	Butyricicoccus;Prevotella;Clostridium_IV;Clostridium_XlVb;Romboutsia;Anaerostipes;Clostridiales_unclassified	Klebsiella;Clostridium_XlVa;Escherichia/Shigella;Bacteroides;Dorea;Granulicatella;Phascolarctobacterium;Fusobacterium		0.828649
MI_HC8LT_A0:	Butyricicoccus;Prevotella;Clostridium_IV;Clostridium_XlVb;Romboutsia;Anaerostipes;Clostridiales_unclassified;Odoribacter	None		0.87178
MI_HC8LT_A1:	Butyricicoccus;Prevotella;Clostridium_IV;Clostridium_XlVb;Romboutsia;Anaerostipes;Clostridiales_unclassified;Odoribacter	Klebsiella		0.879781
MI_HC8LT_A2:	Butyricicoccus;Prevotella;Clostridium_IV;Clostridium_XlVb;Romboutsia;Anaerostipes;Clostridiales_unclassified;Odoribacter	Klebsiella;Clostridium_XlVa		0.87783
MI_HC8LT_A3:	Butyricicoccus;Prevotella;Clostridium_IV;Clostridium_XlVb;Romboutsia;Anaerostipes;Clostridiales_unclassified;Odoribacter	Klebsiella;Clostridium_XlVa;Escherichia/Shigella		0.901835
MI_HC8LT_A4:	Butyricicoccus;Prevotella;Clostridium_IV;Clostridium_XlVb;Romboutsia;Anaerostipes;Clostridiales_unclassified;Odoribacter	Klebsiella;Clostridium_XlVa;Escherichia/Shigella;Bacteroides		0.832553
MI_HC8LT_A5:	Butyricicoccus;Prevotella;Clostridium_IV;Clostridium_XlVb;Romboutsia;Anaerostipes;Clostridiales_unclassified;Odoribacter	Klebsiella;Clostridium_XlVa;Escherichia/Shigella;Bacteroides;Dorea		0.833724
MI_HC8LT_A6:	Butyricicoccus;Prevotella;Clostridium_IV;Clostridium_XlVb;Romboutsia;Anaerostipes;Clostridiales_unclassified;Odoribacter	Klebsiella;Clostridium_XlVa;Escherichia/Shigella;Bacteroides;Dorea;Granulicatella		0.833724
MI_HC8LT_A7:	Butyricicoccus;Prevotella;Clostridium_IV;Clostridium_XlVb;Romboutsia;Anaerostipes;Clostridiales_unclassified;Odoribacter	Klebsiella;Clostridium_XlVa;Escherichia/Shigella;Bacteroides;Dorea;Granulicatella;Phascolarctobacterium		0.833724
MI_HC8LT_A8:	Butyricicoccus;Prevotella;Clostridium_IV;Clostridium_XlVb;Romboutsia;Anaerostipes;Clostridiales_unclassified;Odoribacter	Klebsiella;Clostridium_XlVa;Escherichia/Shigella;Bacteroides;Dorea;Granulicatella;Phascolarctobacterium;Fusobacterium		0.828259
MI_HC9LT_A0:	Butyricicoccus;Prevotella;Clostridium_IV;Clostridium_XlVb;Romboutsia;Anaerostipes;Clostridiales_unclassified;Odoribacter;Erysipelotrichaceae_incertae_sedis	None		0.880562
MI_HC9LT_A1:	Butyricicoccus;Prevotella;Clostridium_IV;Clostridium_XlVb;Romboutsia;Anaerostipes;Clostridiales_unclassified;Odoribacter;Erysipelotrichaceae_incertae_sedis	Klebsiella		0.886807
MI_HC9LT_A2:	Butyricicoccus;Prevotella;Clostridium_IV;Clostridium_XlVb;Romboutsia;Anaerostipes;Clostridiales_unclassified;Odoribacter;Erysipelotrichaceae_incertae_sedis	Klebsiella;Clostridium_XlVa		0.881733
MI_HC9LT_A3:	Butyricicoccus;Prevotella;Clostridium_IV;Clostridium_XlVb;Romboutsia;Anaerostipes;Clostridiales_unclassified;Odoribacter;Erysipelotrichaceae_incertae_sedis	Klebsiella;Clostridium_XlVa;Escherichia/Shigella		0.90242
MI_HC9LT_A4:	Butyricicoccus;Prevotella;Clostridium_IV;Clostridium_XlVb;Romboutsia;Anaerostipes;Clostridiales_unclassified;Odoribacter;Erysipelotrichaceae_incertae_sedis	Klebsiella;Clostridium_XlVa;Escherichia/Shigella;Bacteroides		0.832162
MI_HC9LT_A5:	Butyricicoccus;Prevotella;Clostridium_IV;Clostridium_XlVb;Romboutsia;Anaerostipes;Clostridiales_unclassified;Odoribacter;Erysipelotrichaceae_incertae_sedis	Klebsiella;Clostridium_XlVa;Escherichia/Shigella;Bacteroides;Dorea		0.834504
MI_HC9LT_A6:	Butyricicoccus;Prevotella;Clostridium_IV;Clostridium_XlVb;Romboutsia;Anaerostipes;Clostridiales_unclassified;Odoribacter;Erysipelotrichaceae_incertae_sedis	Klebsiella;Clostridium_XlVa;Escherichia/Shigella;Bacteroides;Dorea;Granulicatella		0.834114
MI_HC9LT_A7:	Butyricicoccus;Prevotella;Clostridium_IV;Clostridium_XlVb;Romboutsia;Anaerostipes;Clostridiales_unclassified;Odoribacter;Erysipelotrichaceae_incertae_sedis	Klebsiella;Clostridium_XlVa;Escherichia/Shigella;Bacteroides;Dorea;Granulicatella;Phascolarctobacterium		0.833724
MI_HC9LT_A8:	Butyricicoccus;Prevotella;Clostridium_IV;Clostridium_XlVb;Romboutsia;Anaerostipes;Clostridiales_unclassified;Odoribacter;Erysipelotrichaceae_incertae_sedis	Klebsiella;Clostridium_XlVa;Escherichia/Shigella;Bacteroides;Dorea;Granulicatella;Phascolarctobacterium;Fusobacterium		0.827479
MI_HC10LT_A0:	Butyricicoccus;Prevotella;Clostridium_IV;Clostridium_XlVb;Romboutsia;Anaerostipes;Clostridiales_unclassified;Odoribacter;Erysipelotrichaceae_incertae_sedis;Ruminococcus2	None		0.85363
MI_HC10LT_A1:	Butyricicoccus;Prevotella;Clostridium_IV;Clostridium_XlVb;Romboutsia;Anaerostipes;Clostridiales_unclassified;Odoribacter;Erysipelotrichaceae_incertae_sedis;Ruminococcus2	Klebsiella		0.875293
MI_HC10LT_A2:	Butyricicoccus;Prevotella;Clostridium_IV;Clostridium_XlVb;Romboutsia;Anaerostipes;Clostridiales_unclassified;Odoribacter;Erysipelotrichaceae_incertae_sedis;Ruminococcus2	Klebsiella;Clostridium_XlVa		0.881148
MI_HC10LT_A3:	Butyricicoccus;Prevotella;Clostridium_IV;Clostridium_XlVb;Romboutsia;Anaerostipes;Clostridiales_unclassified;Odoribacter;Erysipelotrichaceae_incertae_sedis;Ruminococcus2	Klebsiella;Clostridium_XlVa;Escherichia/Shigella		0.903201
MI_HC10LT_A4:	Butyricicoccus;Prevotella;Clostridium_IV;Clostridium_XlVb;Romboutsia;Anaerostipes;Clostridiales_unclassified;Odoribacter;Erysipelotrichaceae_incertae_sedis;Ruminococcus2	Klebsiella;Clostridium_XlVa;Escherichia/Shigella;Bacteroides		0.833724
MI_HC10LT_A5:	Butyricicoccus;Prevotella;Clostridium_IV;Clostridium_XlVb;Romboutsia;Anaerostipes;Clostridiales_unclassified;Odoribacter;Erysipelotrichaceae_incertae_sedis;Ruminococcus2	Klebsiella;Clostridium_XlVa;Escherichia/Shigella;Bacteroides;Dorea		0.836066
MI_HC10LT_A6:	Butyricicoccus;Prevotella;Clostridium_IV;Clostridium_XlVb;Romboutsia;Anaerostipes;Clostridiales_unclassified;Odoribacter;Erysipelotrichaceae_incertae_sedis;Ruminococcus2	Klebsiella;Clostridium_XlVa;Escherichia/Shigella;Bacteroides;Dorea;Granulicatella		0.836066
MI_HC10LT_A7:	Butyricicoccus;Prevotella;Clostridium_IV;Clostridium_XlVb;Romboutsia;Anaerostipes;Clostridiales_unclassified;Odoribacter;Erysipelotrichaceae_incertae_sedis;Ruminococcus2	Klebsiella;Clostridium_XlVa;Escherichia/Shigella;Bacteroides;Dorea;Granulicatella;Phascolarctobacterium		0.834114
MI_HC10LT_A8:	Butyricicoccus;Prevotella;Clostridium_IV;Clostridium_XlVb;Romboutsia;Anaerostipes;Clostridiales_unclassified;Odoribacter;Erysipelotrichaceae_incertae_sedis;Ruminococcus2	Klebsiella;Clostridium_XlVa;Escherichia/Shigella;Bacteroides;Dorea;Granulicatella;Phascolarctobacterium;Fusobacterium		0.826503
MI_HC11LT_A0:	Butyricicoccus;Prevotella;Clostridium_IV;Clostridium_XlVb;Romboutsia;Anaerostipes;Clostridiales_unclassified;Odoribacter;Erysipelotrichaceae_incertae_sedis;Ruminococcus2;Firmicutes_unclassified	None		0.852459
MI_HC11LT_A1:	Butyricicoccus;Prevotella;Clostridium_IV;Clostridium_XlVb;Romboutsia;Anaerostipes;Clostridiales_unclassified;Odoribacter;Erysipelotrichaceae_incertae_sedis;Ruminococcus2;Firmicutes_unclassified	Klebsiella		0.869828
MI_HC11LT_A2:	Butyricicoccus;Prevotella;Clostridium_IV;Clostridium_XlVb;Romboutsia;Anaerostipes;Clostridiales_unclassified;Odoribacter;Erysipelotrichaceae_incertae_sedis;Ruminococcus2;Firmicutes_unclassified	Klebsiella;Clostridium_XlVa		0.87744
MI_HC11LT_A3:	Butyricicoccus;Prevotella;Clostridium_IV;Clostridium_XlVb;Romboutsia;Anaerostipes;Clostridiales_unclassified;Odoribacter;Erysipelotrichaceae_incertae_sedis;Ruminococcus2;Firmicutes_unclassified	Klebsiella;Clostridium_XlVa;Escherichia/Shigella		0.901639
MI_HC11LT_A4:	Butyricicoccus;Prevotella;Clostridium_IV;Clostridium_XlVb;Romboutsia;Anaerostipes;Clostridiales_unclassified;Odoribacter;Erysipelotrichaceae_incertae_sedis;Ruminococcus2;Firmicutes_unclassified	Klebsiella;Clostridium_XlVa;Escherichia/Shigella;Bacteroides		0.836846
MI_HC11LT_A5:	Butyricicoccus;Prevotella;Clostridium_IV;Clostridium_XlVb;Romboutsia;Anaerostipes;Clostridiales_unclassified;Odoribacter;Erysipelotrichaceae_incertae_sedis;Ruminococcus2;Firmicutes_unclassified	Klebsiella;Clostridium_XlVa;Escherichia/Shigella;Bacteroides;Dorea		0.838407
MI_HC11LT_A6:	Butyricicoccus;Prevotella;Clostridium_IV;Clostridium_XlVb;Romboutsia;Anaerostipes;Clostridiales_unclassified;Odoribacter;Erysipelotrichaceae_incertae_sedis;Ruminococcus2;Firmicutes_unclassified	Klebsiella;Clostridium_XlVa;Escherichia/Shigella;Bacteroides;Dorea;Granulicatella		0.838407
MI_HC11LT_A7:	Butyricicoccus;Prevotella;Clostridium_IV;Clostridium_XlVb;Romboutsia;Anaerostipes;Clostridiales_unclassified;Odoribacter;Erysipelotrichaceae_incertae_sedis;Ruminococcus2;Firmicutes_unclassified	Klebsiella;Clostridium_XlVa;Escherichia/Shigella;Bacteroides;Dorea;Granulicatella;Phascolarctobacterium		0.836066
MI_HC11LT_A8:	Butyricicoccus;Prevotella;Clostridium_IV;Clostridium_XlVb;Romboutsia;Anaerostipes;Clostridiales_unclassified;Odoribacter;Erysipelotrichaceae_incertae_sedis;Ruminococcus2;Firmicutes_unclassified	Klebsiella;Clostridium_XlVa;Escherichia/Shigella;Bacteroides;Dorea;Granulicatella;Phascolarctobacterium;Fusobacterium		0.828064
MI_HC12LT_A0:	Butyricicoccus;Prevotella;Clostridium_IV;Clostridium_XlVb;Romboutsia;Anaerostipes;Clostridiales_unclassified;Odoribacter;Erysipelotrichaceae_incertae_sedis;Ruminococcus2;Firmicutes_unclassified;Coprococcus	None		0.842311
MI_HC12LT_A1:	Butyricicoccus;Prevotella;Clostridium_IV;Clostridium_XlVb;Romboutsia;Anaerostipes;Clostridiales_unclassified;Odoribacter;Erysipelotrichaceae_incertae_sedis;Ruminococcus2;Firmicutes_unclassified;Coprococcus	Klebsiella		0.857923
MI_HC12LT_A2:	Butyricicoccus;Prevotella;Clostridium_IV;Clostridium_XlVb;Romboutsia;Anaerostipes;Clostridiales_unclassified;Odoribacter;Erysipelotrichaceae_incertae_sedis;Ruminococcus2;Firmicutes_unclassified;Coprococcus	Klebsiella;Clostridium_XlVa		0.864364
MI_HC12LT_A3:	Butyricicoccus;Prevotella;Clostridium_IV;Clostridium_XlVb;Romboutsia;Anaerostipes;Clostridiales_unclassified;Odoribacter;Erysipelotrichaceae_incertae_sedis;Ruminococcus2;Firmicutes_unclassified;Coprococcus	Klebsiella;Clostridium_XlVa;Escherichia/Shigella		0.895004
MI_HC12LT_A4:	Butyricicoccus;Prevotella;Clostridium_IV;Clostridium_XlVb;Romboutsia;Anaerostipes;Clostridiales_unclassified;Odoribacter;Erysipelotrichaceae_incertae_sedis;Ruminococcus2;Firmicutes_unclassified;Coprococcus	Klebsiella;Clostridium_XlVa;Escherichia/Shigella;Bacteroides		0.832162
MI_HC12LT_A5:	Butyricicoccus;Prevotella;Clostridium_IV;Clostridium_XlVb;Romboutsia;Anaerostipes;Clostridiales_unclassified;Odoribacter;Erysipelotrichaceae_incertae_sedis;Ruminococcus2;Firmicutes_unclassified;Coprococcus	Klebsiella;Clostridium_XlVa;Escherichia/Shigella;Bacteroides;Dorea		0.834504
MI_HC12LT_A6:	Butyricicoccus;Prevotella;Clostridium_IV;Clostridium_XlVb;Romboutsia;Anaerostipes;Clostridiales_unclassified;Odoribacter;Erysipelotrichaceae_incertae_sedis;Ruminococcus2;Firmicutes_unclassified;Coprococcus	Klebsiella;Clostridium_XlVa;Escherichia/Shigella;Bacteroides;Dorea;Granulicatella		0.834114
MI_HC12LT_A7:	Butyricicoccus;Prevotella;Clostridium_IV;Clostridium_XlVb;Romboutsia;Anaerostipes;Clostridiales_unclassified;Odoribacter;Erysipelotrichaceae_incertae_sedis;Ruminococcus2;Firmicutes_unclassified;Coprococcus	Klebsiella;Clostridium_XlVa;Escherichia/Shigella;Bacteroides;Dorea;Granulicatella;Phascolarctobacterium		0.832943
MI_HC12LT_A8:	Butyricicoccus;Prevotella;Clostridium_IV;Clostridium_XlVb;Romboutsia;Anaerostipes;Clostridiales_unclassified;Odoribacter;Erysipelotrichaceae_incertae_sedis;Ruminococcus2;Firmicutes_unclassified;Coprococcus	Klebsiella;Clostridium_XlVa;Escherichia/Shigella;Bacteroides;Dorea;Granulicatella;Phascolarctobacterium;Fusobacterium		0.825137

## Sheet: LT_A-LT_N
SUPPLEMENTARY DATASET S2_B Detailed data for the top 20 OTUs and ROC -plot AUC values of Microbioal index that drive the differences between LT_A and LT_N.
The top 20 OTUs in the LT_A Group microbiome: Porphyromonadaceae_unclassified;Bacteroides;Flavonifractor;Erysipelotrichaceae_incertae_sedis;Coriobacteriaceae_unclassified;Coriobacteriaceae_unclassified;Bilophila;Phascolarctobacterium;Candidatus_unclassified
The top 20 OTUs in the LT_N Group microbiome: Staphylococcus;Prevotella;Butyricicoccus;Clostridium_IV;Desulfovibrionaceae_unclassified;Ruminococcus2;Roseburia;Faecalibacterium;Clostridiales_unclassified;Klebsiella;Bacteroidales_unclassified;Megamonas
Microbioal Index	LT_A richness	LT_N richness	ROC_AUC
MI_LT_A0LT_N1:	None	Staphylococcus	0.715278
MI_LT_A0LT_N2:	None	Staphylococcus;Prevotella	0.800595
MI_LT_A0LT_N3:	None	Staphylococcus;Prevotella;Butyricicoccus	0.749504
MI_LT_A0LT_N4:	None	Staphylococcus;Prevotella;Butyricicoccus;Clostridium_IV	0.754216
MI_LT_A0LT_N5:	None	Staphylococcus;Prevotella;Butyricicoccus;Clostridium_IV;Desulfovibrionaceae_unclassified	0.753968
MI_LT_A0LT_N6:	None	Staphylococcus;Prevotella;Butyricicoccus;Clostridium_IV;Desulfovibrionaceae_unclassified;Ruminococcus2	0.695437
MI_LT_A0LT_N7:	None	Staphylococcus;Prevotella;Butyricicoccus;Clostridium_IV;Desulfovibrionaceae_unclassified;Ruminococcus2;Roseburia	0.697173
MI_LT_A0LT_N8:	None	Staphylococcus;Prevotella;Butyricicoccus;Clostridium_IV;Desulfovibrionaceae_unclassified;Ruminococcus2;Roseburia;Faecalibacterium	0.693452
MI_LT_A0LT_N9:	None	Staphylococcus;Prevotella;Butyricicoccus;Clostridium_IV;Desulfovibrionaceae_unclassified;Ruminococcus2;Roseburia;Faecalibacterium;Clostridiales_unclassified	0.712798
MI_LT_A0LT_N10:	None	Staphylococcus;Prevotella;Butyricicoccus;Clostridium_IV;Desulfovibrionaceae_unclassified;Ruminococcus2;Roseburia;Faecalibacterium;Clostridiales_unclassified;Klebsiella	0.722718
MI_LT_A0LT_N11:	None	Staphylococcus;Prevotella;Butyricicoccus;Clostridium_IV;Desulfovibrionaceae_unclassified;Ruminococcus2;Roseburia;Faecalibacterium;Clostridiales_unclassified;Klebsiella;Bacteroidales_unclassified	0.722718
MI_LT_A0LT_N12:	None	Staphylococcus;Prevotella;Butyricicoccus;Clostridium_IV;Desulfovibrionaceae_unclassified;Ruminococcus2;Roseburia;Faecalibacterium;Clostridiales_unclassified;Klebsiella;Bacteroidales_unclassified;Megamonas	0.753968
MI_LT_A1LT_N0:	Porphyromonadaceae_unclassified	None	0.747768
MI_LT_A1LT_N1:	Porphyromonadaceae_unclassified	Staphylococcus	0.58755
MI_LT_A1LT_N2:	Porphyromonadaceae_unclassified	Staphylococcus;Prevotella	0.705853
MI_LT_A1LT_N3:	Porphyromonadaceae_unclassified	Staphylococcus;Prevotella;Butyricicoccus	0.731151
MI_LT_A1LT_N4:	Porphyromonadaceae_unclassified	Staphylococcus;Prevotella;Butyricicoccus;Clostridium_IV	0.743056
MI_LT_A1LT_N5:	Porphyromonadaceae_unclassified	Staphylococcus;Prevotella;Butyricicoccus;Clostridium_IV;Desulfovibrionaceae_unclassified	0.741815
MI_LT_A1LT_N6:	Porphyromonadaceae_unclassified	Staphylococcus;Prevotella;Butyricicoccus;Clostridium_IV;Desulfovibrionaceae_unclassified;Ruminococcus2	0.69494
MI_LT_A1LT_N7:	Porphyromonadaceae_unclassified	Staphylococcus;Prevotella;Butyricicoccus;Clostridium_IV;Desulfovibrionaceae_unclassified;Ruminococcus2;Roseburia	0.701885
MI_LT_A1LT_N8:	Porphyromonadaceae_unclassified	Staphylococcus;Prevotella;Butyricicoccus;Clostridium_IV;Desulfovibrionaceae_unclassified;Ruminococcus2;Roseburia;Faecalibacterium	0.695933
MI_LT_A1LT_N9:	Porphyromonadaceae_unclassified	Staphylococcus;Prevotella;Butyricicoccus;Clostridium_IV;Desulfovibrionaceae_unclassified;Ruminococcus2;Roseburia;Faecalibacterium;Clostridiales_unclassified	0.715774
MI_LT_A1LT_N10:	Porphyromonadaceae_unclassified	Staphylococcus;Prevotella;Butyricicoccus;Clostridium_IV;Desulfovibrionaceae_unclassified;Ruminococcus2;Roseburia;Faecalibacterium;Clostridiales_unclassified;Klebsiella	0.728175
MI_LT_A1LT_N11:	Porphyromonadaceae_unclassified	Staphylococcus;Prevotella;Butyricicoccus;Clostridium_IV;Desulfovibrionaceae_unclassified;Ruminococcus2;Roseburia;Faecalibacterium;Clostridiales_unclassified;Klebsiella;Bacteroidales_unclassified	0.728175
MI_LT_A1LT_N12:	Porphyromonadaceae_unclassified	Staphylococcus;Prevotella;Butyricicoccus;Clostridium_IV;Desulfovibrionaceae_unclassified;Ruminococcus2;Roseburia;Faecalibacterium;Clostridiales_unclassified;Klebsiella;Bacteroidales_unclassified;Megamonas	0.756944
MI_LT_A2LT_N0:	Porphyromonadaceae_unclassified;Bacteroides	None	0.765377
MI_LT_A2LT_N1:	Porphyromonadaceae_unclassified;Bacteroides	Staphylococcus	0.766369
MI_LT_A2LT_N2:	Porphyromonadaceae_unclassified;Bacteroides	Staphylococcus;Prevotella	0.765377
MI_LT_A2LT_N3:	Porphyromonadaceae_unclassified;Bacteroides	Staphylococcus;Prevotella;Butyricicoccus	0.772321
MI_LT_A2LT_N4:	Porphyromonadaceae_unclassified;Bacteroides	Staphylococcus;Prevotella;Butyricicoccus;Clostridium_IV	0.775298
MI_LT_A2LT_N5:	Porphyromonadaceae_unclassified;Bacteroides	Staphylococcus;Prevotella;Butyricicoccus;Clostridium_IV;Desulfovibrionaceae_unclassified	0.775298
MI_LT_A2LT_N6:	Porphyromonadaceae_unclassified;Bacteroides	Staphylococcus;Prevotella;Butyricicoccus;Clostridium_IV;Desulfovibrionaceae_unclassified;Ruminococcus2	0.775794
MI_LT_A2LT_N7:	Porphyromonadaceae_unclassified;Bacteroides	Staphylococcus;Prevotella;Butyricicoccus;Clostridium_IV;Desulfovibrionaceae_unclassified;Ruminococcus2;Roseburia	0.78125
MI_LT_A2LT_N8:	Porphyromonadaceae_unclassified;Bacteroides	Staphylococcus;Prevotella;Butyricicoccus;Clostridium_IV;Desulfovibrionaceae_unclassified;Ruminococcus2;Roseburia;Faecalibacterium	0.770337
MI_LT_A2LT_N9:	Porphyromonadaceae_unclassified;Bacteroides	Staphylococcus;Prevotella;Butyricicoccus;Clostridium_IV;Desulfovibrionaceae_unclassified;Ruminococcus2;Roseburia;Faecalibacterium;Clostridiales_unclassified	0.77381
MI_LT_A2LT_N10:	Porphyromonadaceae_unclassified;Bacteroides	Staphylococcus;Prevotella;Butyricicoccus;Clostridium_IV;Desulfovibrionaceae_unclassified;Ruminococcus2;Roseburia;Faecalibacterium;Clostridiales_unclassified;Klebsiella	0.775298
MI_LT_A2LT_N11:	Porphyromonadaceae_unclassified;Bacteroides	Staphylococcus;Prevotella;Butyricicoccus;Clostridium_IV;Desulfovibrionaceae_unclassified;Ruminococcus2;Roseburia;Faecalibacterium;Clostridiales_unclassified;Klebsiella;Bacteroidales_unclassified	0.775298
MI_LT_A2LT_N12:	Porphyromonadaceae_unclassified;Bacteroides	Staphylococcus;Prevotella;Butyricicoccus;Clostridium_IV;Desulfovibrionaceae_unclassified;Ruminococcus2;Roseburia;Faecalibacterium;Clostridiales_unclassified;Klebsiella;Bacteroidales_unclassified;Megamonas	0.794147
MI_LT_A3LT_N0:	Porphyromonadaceae_unclassified;Bacteroides;Flavonifractor	None	0.761409
MI_LT_A3LT_N1:	Porphyromonadaceae_unclassified;Bacteroides;Flavonifractor	Staphylococcus	0.761905
MI_LT_A3LT_N2:	Porphyromonadaceae_unclassified;Bacteroides;Flavonifractor	Staphylococcus;Prevotella	0.761409
MI_LT_A3LT_N3:	Porphyromonadaceae_unclassified;Bacteroides;Flavonifractor	Staphylococcus;Prevotella;Butyricicoccus	0.769345
MI_LT_A3LT_N4:	Porphyromonadaceae_unclassified;Bacteroides;Flavonifractor	Staphylococcus;Prevotella;Butyricicoccus;Clostridium_IV	0.772321
MI_LT_A3LT_N5:	Porphyromonadaceae_unclassified;Bacteroides;Flavonifractor	Staphylococcus;Prevotella;Butyricicoccus;Clostridium_IV;Desulfovibrionaceae_unclassified	0.77381
MI_LT_A3LT_N6:	Porphyromonadaceae_unclassified;Bacteroides;Flavonifractor	Staphylococcus;Prevotella;Butyricicoccus;Clostridium_IV;Desulfovibrionaceae_unclassified;Ruminococcus2	0.772321
MI_LT_A3LT_N7:	Porphyromonadaceae_unclassified;Bacteroides;Flavonifractor	Staphylococcus;Prevotella;Butyricicoccus;Clostridium_IV;Desulfovibrionaceae_unclassified;Ruminococcus2;Roseburia	0.78125
MI_LT_A3LT_N8:	Porphyromonadaceae_unclassified;Bacteroides;Flavonifractor	Staphylococcus;Prevotella;Butyricicoccus;Clostridium_IV;Desulfovibrionaceae_unclassified;Ruminococcus2;Roseburia;Faecalibacterium	0.769345
MI_LT_A3LT_N9:	Porphyromonadaceae_unclassified;Bacteroides;Flavonifractor	Staphylococcus;Prevotella;Butyricicoccus;Clostridium_IV;Desulfovibrionaceae_unclassified;Ruminococcus2;Roseburia;Faecalibacterium;Clostridiales_unclassified	0.773313
MI_LT_A3LT_N10:	Porphyromonadaceae_unclassified;Bacteroides;Flavonifractor	Staphylococcus;Prevotella;Butyricicoccus;Clostridium_IV;Desulfovibrionaceae_unclassified;Ruminococcus2;Roseburia;Faecalibacterium;Clostridiales_unclassified;Klebsiella	0.775794
MI_LT_A3LT_N11:	Porphyromonadaceae_unclassified;Bacteroides;Flavonifractor	Staphylococcus;Prevotella;Butyricicoccus;Clostridium_IV;Desulfovibrionaceae_unclassified;Ruminococcus2;Roseburia;Faecalibacterium;Clostridiales_unclassified;Klebsiella;Bacteroidales_unclassified	0.775794
MI_LT_A3LT_N12:	Porphyromonadaceae_unclassified;Bacteroides;Flavonifractor	Staphylococcus;Prevotella;Butyricicoccus;Clostridium_IV;Desulfovibrionaceae_unclassified;Ruminococcus2;Roseburia;Faecalibacterium;Clostridiales_unclassified;Klebsiella;Bacteroidales_unclassified;Megamonas	0.794147
MI_LT_A4LT_N0:	Porphyromonadaceae_unclassified;Bacteroides;Flavonifractor;Erysipelotrichaceae_incertae_sedis	None	0.762897
MI_LT_A4LT_N1:	Porphyromonadaceae_unclassified;Bacteroides;Flavonifractor;Erysipelotrichaceae_incertae_sedis	Staphylococcus	0.763393
MI_LT_A4LT_N2:	Porphyromonadaceae_unclassified;Bacteroides;Flavonifractor;Erysipelotrichaceae_incertae_sedis	Staphylococcus;Prevotella	0.761905
MI_LT_A4LT_N3:	Porphyromonadaceae_unclassified;Bacteroides;Flavonifractor;Erysipelotrichaceae_incertae_sedis	Staphylococcus;Prevotella;Butyricicoccus	0.769841
MI_LT_A4LT_N4:	Porphyromonadaceae_unclassified;Bacteroides;Flavonifractor;Erysipelotrichaceae_incertae_sedis	Staphylococcus;Prevotella;Butyricicoccus;Clostridium_IV	0.772817
MI_LT_A4LT_N5:	Porphyromonadaceae_unclassified;Bacteroides;Flavonifractor;Erysipelotrichaceae_incertae_sedis	Staphylococcus;Prevotella;Butyricicoccus;Clostridium_IV;Desulfovibrionaceae_unclassified	0.77381
MI_LT_A4LT_N6:	Porphyromonadaceae_unclassified;Bacteroides;Flavonifractor;Erysipelotrichaceae_incertae_sedis	Staphylococcus;Prevotella;Butyricicoccus;Clostridium_IV;Desulfovibrionaceae_unclassified;Ruminococcus2	0.77381
MI_LT_A4LT_N7:	Porphyromonadaceae_unclassified;Bacteroides;Flavonifractor;Erysipelotrichaceae_incertae_sedis	Staphylococcus;Prevotella;Butyricicoccus;Clostridium_IV;Desulfovibrionaceae_unclassified;Ruminococcus2;Roseburia	0.781746
MI_LT_A4LT_N8:	Porphyromonadaceae_unclassified;Bacteroides;Flavonifractor;Erysipelotrichaceae_incertae_sedis	Staphylococcus;Prevotella;Butyricicoccus;Clostridium_IV;Desulfovibrionaceae_unclassified;Ruminococcus2;Roseburia;Faecalibacterium	0.769841
MI_LT_A4LT_N9:	Porphyromonadaceae_unclassified;Bacteroides;Flavonifractor;Erysipelotrichaceae_incertae_sedis	Staphylococcus;Prevotella;Butyricicoccus;Clostridium_IV;Desulfovibrionaceae_unclassified;Ruminococcus2;Roseburia;Faecalibacterium;Clostridiales_unclassified	0.77381
MI_LT_A4LT_N10:	Porphyromonadaceae_unclassified;Bacteroides;Flavonifractor;Erysipelotrichaceae_incertae_sedis	Staphylococcus;Prevotella;Butyricicoccus;Clostridium_IV;Desulfovibrionaceae_unclassified;Ruminococcus2;Roseburia;Faecalibacterium;Clostridiales_unclassified;Klebsiella	0.776786
MI_LT_A4LT_N11:	Porphyromonadaceae_unclassified;Bacteroides;Flavonifractor;Erysipelotrichaceae_incertae_sedis	Staphylococcus;Prevotella;Butyricicoccus;Clostridium_IV;Desulfovibrionaceae_unclassified;Ruminococcus2;Roseburia;Faecalibacterium;Clostridiales_unclassified;Klebsiella;Bacteroidales_unclassified	0.776786
MI_LT_A4LT_N12:	Porphyromonadaceae_unclassified;Bacteroides;Flavonifractor;Erysipelotrichaceae_incertae_sedis	Staphylococcus;Prevotella;Butyricicoccus;Clostridium_IV;Desulfovibrionaceae_unclassified;Ruminococcus2;Roseburia;Faecalibacterium;Clostridiales_unclassified;Klebsiella;Bacteroidales_unclassified;Megamonas	0.794643
MI_LT_A5LT_N0:	Porphyromonadaceae_unclassified;Bacteroides;Flavonifractor;Erysipelotrichaceae_incertae_sedis;Coriobacteriaceae_unclassified	None	0.764385
MI_LT_A5LT_N1:	Porphyromonadaceae_unclassified;Bacteroides;Flavonifractor;Erysipelotrichaceae_incertae_sedis;Coriobacteriaceae_unclassified	Staphylococcus	0.764881
MI_LT_A5LT_N2:	Porphyromonadaceae_unclassified;Bacteroides;Flavonifractor;Erysipelotrichaceae_incertae_sedis;Coriobacteriaceae_unclassified	Staphylococcus;Prevotella	0.762897
MI_LT_A5LT_N3:	Porphyromonadaceae_unclassified;Bacteroides;Flavonifractor;Erysipelotrichaceae_incertae_sedis;Coriobacteriaceae_unclassified	Staphylococcus;Prevotella;Butyricicoccus	0.770337
MI_LT_A5LT_N4:	Porphyromonadaceae_unclassified;Bacteroides;Flavonifractor;Erysipelotrichaceae_incertae_sedis;Coriobacteriaceae_unclassified	Staphylococcus;Prevotella;Butyricicoccus;Clostridium_IV	0.77381
MI_LT_A5LT_N5:	Porphyromonadaceae_unclassified;Bacteroides;Flavonifractor;Erysipelotrichaceae_incertae_sedis;Coriobacteriaceae_unclassified	Staphylococcus;Prevotella;Butyricicoccus;Clostridium_IV;Desulfovibrionaceae_unclassified	0.774306
MI_LT_A5LT_N6:	Porphyromonadaceae_unclassified;Bacteroides;Flavonifractor;Erysipelotrichaceae_incertae_sedis;Coriobacteriaceae_unclassified	Staphylococcus;Prevotella;Butyricicoccus;Clostridium_IV;Desulfovibrionaceae_unclassified;Ruminococcus2	0.774306
MI_LT_A5LT_N7:	Porphyromonadaceae_unclassified;Bacteroides;Flavonifractor;Erysipelotrichaceae_incertae_sedis;Coriobacteriaceae_unclassified	Staphylococcus;Prevotella;Butyricicoccus;Clostridium_IV;Desulfovibrionaceae_unclassified;Ruminococcus2;Roseburia	0.78125
MI_LT_A5LT_N8:	Porphyromonadaceae_unclassified;Bacteroides;Flavonifractor;Erysipelotrichaceae_incertae_sedis;Coriobacteriaceae_unclassified	Staphylococcus;Prevotella;Butyricicoccus;Clostridium_IV;Desulfovibrionaceae_unclassified;Ruminococcus2;Roseburia;Faecalibacterium	0.770337
MI_LT_A5LT_N9:	Porphyromonadaceae_unclassified;Bacteroides;Flavonifractor;Erysipelotrichaceae_incertae_sedis;Coriobacteriaceae_unclassified	Staphylococcus;Prevotella;Butyricicoccus;Clostridium_IV;Desulfovibrionaceae_unclassified;Ruminococcus2;Roseburia;Faecalibacterium;Clostridiales_unclassified	0.774802
MI_LT_A5LT_N10:	Porphyromonadaceae_unclassified;Bacteroides;Flavonifractor;Erysipelotrichaceae_incertae_sedis;Coriobacteriaceae_unclassified	Staphylococcus;Prevotella;Butyricicoccus;Clostridium_IV;Desulfovibrionaceae_unclassified;Ruminococcus2;Roseburia;Faecalibacterium;Clostridiales_unclassified;Klebsiella	0.776786
MI_LT_A5LT_N11:	Porphyromonadaceae_unclassified;Bacteroides;Flavonifractor;Erysipelotrichaceae_incertae_sedis;Coriobacteriaceae_unclassified	Staphylococcus;Prevotella;Butyricicoccus;Clostridium_IV;Desulfovibrionaceae_unclassified;Ruminococcus2;Roseburia;Faecalibacterium;Clostridiales_unclassified;Klebsiella;Bacteroidales_unclassified	0.776786
MI_LT_A5LT_N12:	Porphyromonadaceae_unclassified;Bacteroides;Flavonifractor;Erysipelotrichaceae_incertae_sedis;Coriobacteriaceae_unclassified	Staphylococcus;Prevotella;Butyricicoccus;Clostridium_IV;Desulfovibrionaceae_unclassified;Ruminococcus2;Roseburia;Faecalibacterium;Clostridiales_unclassified;Klebsiella;Bacteroidales_unclassified;Megamonas	0.794643
MI_LT_A6LT_N0:	Porphyromonadaceae_unclassified;Bacteroides;Flavonifractor;Erysipelotrichaceae_incertae_sedis;Coriobacteriaceae_unclassified;Bilophila	None	0.764881
MI_LT_A6LT_N1:	Porphyromonadaceae_unclassified;Bacteroides;Flavonifractor;Erysipelotrichaceae_incertae_sedis;Coriobacteriaceae_unclassified;Bilophila	Staphylococcus	0.765377
MI_LT_A6LT_N2:	Porphyromonadaceae_unclassified;Bacteroides;Flavonifractor;Erysipelotrichaceae_incertae_sedis;Coriobacteriaceae_unclassified;Bilophila	Staphylococcus;Prevotella	0.764881
MI_LT_A6LT_N3:	Porphyromonadaceae_unclassified;Bacteroides;Flavonifractor;Erysipelotrichaceae_incertae_sedis;Coriobacteriaceae_unclassified;Bilophila	Staphylococcus;Prevotella;Butyricicoccus	0.769841
MI_LT_A6LT_N4:	Porphyromonadaceae_unclassified;Bacteroides;Flavonifractor;Erysipelotrichaceae_incertae_sedis;Coriobacteriaceae_unclassified;Bilophila	Staphylococcus;Prevotella;Butyricicoccus;Clostridium_IV	0.772817
MI_LT_A6LT_N5:	Porphyromonadaceae_unclassified;Bacteroides;Flavonifractor;Erysipelotrichaceae_incertae_sedis;Coriobacteriaceae_unclassified;Bilophila	Staphylococcus;Prevotella;Butyricicoccus;Clostridium_IV;Desulfovibrionaceae_unclassified	0.773313
MI_LT_A6LT_N6:	Porphyromonadaceae_unclassified;Bacteroides;Flavonifractor;Erysipelotrichaceae_incertae_sedis;Coriobacteriaceae_unclassified;Bilophila	Staphylococcus;Prevotella;Butyricicoccus;Clostridium_IV;Desulfovibrionaceae_unclassified;Ruminococcus2	0.77381
MI_LT_A6LT_N7:	Porphyromonadaceae_unclassified;Bacteroides;Flavonifractor;Erysipelotrichaceae_incertae_sedis;Coriobacteriaceae_unclassified;Bilophila	Staphylococcus;Prevotella;Butyricicoccus;Clostridium_IV;Desulfovibrionaceae_unclassified;Ruminococcus2;Roseburia	0.780754
MI_LT_A6LT_N8:	Porphyromonadaceae_unclassified;Bacteroides;Flavonifractor;Erysipelotrichaceae_incertae_sedis;Coriobacteriaceae_unclassified;Bilophila	Staphylococcus;Prevotella;Butyricicoccus;Clostridium_IV;Desulfovibrionaceae_unclassified;Ruminococcus2;Roseburia;Faecalibacterium	0.770833
MI_LT_A6LT_N9:	Porphyromonadaceae_unclassified;Bacteroides;Flavonifractor;Erysipelotrichaceae_incertae_sedis;Coriobacteriaceae_unclassified;Bilophila	Staphylococcus;Prevotella;Butyricicoccus;Clostridium_IV;Desulfovibrionaceae_unclassified;Ruminococcus2;Roseburia;Faecalibacterium;Clostridiales_unclassified	0.774306
MI_LT_A6LT_N10:	Porphyromonadaceae_unclassified;Bacteroides;Flavonifractor;Erysipelotrichaceae_incertae_sedis;Coriobacteriaceae_unclassified;Bilophila	Staphylococcus;Prevotella;Butyricicoccus;Clostridium_IV;Desulfovibrionaceae_unclassified;Ruminococcus2;Roseburia;Faecalibacterium;Clostridiales_unclassified;Klebsiella	0.777778
MI_LT_A6LT_N11:	Porphyromonadaceae_unclassified;Bacteroides;Flavonifractor;Erysipelotrichaceae_incertae_sedis;Coriobacteriaceae_unclassified;Bilophila	Staphylococcus;Prevotella;Butyricicoccus;Clostridium_IV;Desulfovibrionaceae_unclassified;Ruminococcus2;Roseburia;Faecalibacterium;Clostridiales_unclassified;Klebsiella;Bacteroidales_unclassified	0.777778
MI_LT_A6LT_N12:	Porphyromonadaceae_unclassified;Bacteroides;Flavonifractor;Erysipelotrichaceae_incertae_sedis;Coriobacteriaceae_unclassified;Bilophila	Staphylococcus;Prevotella;Butyricicoccus;Clostridium_IV;Desulfovibrionaceae_unclassified;Ruminococcus2;Roseburia;Faecalibacterium;Clostridiales_unclassified;Klebsiella;Bacteroidales_unclassified;Megamonas	0.795139
MI_LT_A7LT_N0:	Porphyromonadaceae_unclassified;Bacteroides;Flavonifractor;Erysipelotrichaceae_incertae_sedis;Coriobacteriaceae_unclassified;Bilophila;Phascolarctobacterium	None	0.755952
MI_LT_A7LT_N1:	Porphyromonadaceae_unclassified;Bacteroides;Flavonifractor;Erysipelotrichaceae_incertae_sedis;Coriobacteriaceae_unclassified;Bilophila;Phascolarctobacterium	Staphylococcus	0.755952
MI_LT_A7LT_N2:	Porphyromonadaceae_unclassified;Bacteroides;Flavonifractor;Erysipelotrichaceae_incertae_sedis;Coriobacteriaceae_unclassified;Bilophila;Phascolarctobacterium	Staphylococcus;Prevotella	0.761905
MI_LT_A7LT_N3:	Porphyromonadaceae_unclassified;Bacteroides;Flavonifractor;Erysipelotrichaceae_incertae_sedis;Coriobacteriaceae_unclassified;Bilophila;Phascolarctobacterium	Staphylococcus;Prevotella;Butyricicoccus	0.766865
MI_LT_A7LT_N4:	Porphyromonadaceae_unclassified;Bacteroides;Flavonifractor;Erysipelotrichaceae_incertae_sedis;Coriobacteriaceae_unclassified;Bilophila;Phascolarctobacterium	Staphylococcus;Prevotella;Butyricicoccus;Clostridium_IV	0.772817
MI_LT_A7LT_N5:	Porphyromonadaceae_unclassified;Bacteroides;Flavonifractor;Erysipelotrichaceae_incertae_sedis;Coriobacteriaceae_unclassified;Bilophila;Phascolarctobacterium	Staphylococcus;Prevotella;Butyricicoccus;Clostridium_IV;Desulfovibrionaceae_unclassified	0.773313
MI_LT_A7LT_N6:	Porphyromonadaceae_unclassified;Bacteroides;Flavonifractor;Erysipelotrichaceae_incertae_sedis;Coriobacteriaceae_unclassified;Bilophila;Phascolarctobacterium	Staphylococcus;Prevotella;Butyricicoccus;Clostridium_IV;Desulfovibrionaceae_unclassified;Ruminococcus2	0.768353
MI_LT_A7LT_N7:	Porphyromonadaceae_unclassified;Bacteroides;Flavonifractor;Erysipelotrichaceae_incertae_sedis;Coriobacteriaceae_unclassified;Bilophila;Phascolarctobacterium	Staphylococcus;Prevotella;Butyricicoccus;Clostridium_IV;Desulfovibrionaceae_unclassified;Ruminococcus2;Roseburia	0.771329
MI_LT_A7LT_N8:	Porphyromonadaceae_unclassified;Bacteroides;Flavonifractor;Erysipelotrichaceae_incertae_sedis;Coriobacteriaceae_unclassified;Bilophila;Phascolarctobacterium	Staphylococcus;Prevotella;Butyricicoccus;Clostridium_IV;Desulfovibrionaceae_unclassified;Ruminococcus2;Roseburia;Faecalibacterium	0.767857
MI_LT_A7LT_N9:	Porphyromonadaceae_unclassified;Bacteroides;Flavonifractor;Erysipelotrichaceae_incertae_sedis;Coriobacteriaceae_unclassified;Bilophila;Phascolarctobacterium	Staphylococcus;Prevotella;Butyricicoccus;Clostridium_IV;Desulfovibrionaceae_unclassified;Ruminococcus2;Roseburia;Faecalibacterium;Clostridiales_unclassified	0.774802
MI_LT_A7LT_N10:	Porphyromonadaceae_unclassified;Bacteroides;Flavonifractor;Erysipelotrichaceae_incertae_sedis;Coriobacteriaceae_unclassified;Bilophila;Phascolarctobacterium	Staphylococcus;Prevotella;Butyricicoccus;Clostridium_IV;Desulfovibrionaceae_unclassified;Ruminococcus2;Roseburia;Faecalibacterium;Clostridiales_unclassified;Klebsiella	0.776786
MI_LT_A7LT_N11:	Porphyromonadaceae_unclassified;Bacteroides;Flavonifractor;Erysipelotrichaceae_incertae_sedis;Coriobacteriaceae_unclassified;Bilophila;Phascolarctobacterium	Staphylococcus;Prevotella;Butyricicoccus;Clostridium_IV;Desulfovibrionaceae_unclassified;Ruminococcus2;Roseburia;Faecalibacterium;Clostridiales_unclassified;Klebsiella;Bacteroidales_unclassified	0.776786
MI_LT_A7LT_N12:	Porphyromonadaceae_unclassified;Bacteroides;Flavonifractor;Erysipelotrichaceae_incertae_sedis;Coriobacteriaceae_unclassified;Bilophila;Phascolarctobacterium	Staphylococcus;Prevotella;Butyricicoccus;Clostridium_IV;Desulfovibrionaceae_unclassified;Ruminococcus2;Roseburia;Faecalibacterium;Clostridiales_unclassified;Klebsiella;Bacteroidales_unclassified;Megamonas	0.789187
MI_LT_A8LT_N0:	Porphyromonadaceae_unclassified;Bacteroides;Flavonifractor;Erysipelotrichaceae_incertae_sedis;Coriobacteriaceae_unclassified;Bilophila;Phascolarctobacterium;Candidatus_unclassified	None	0.755952
MI_LT_A8LT_N1:	Porphyromonadaceae_unclassified;Bacteroides;Flavonifractor;Erysipelotrichaceae_incertae_sedis;Coriobacteriaceae_unclassified;Bilophila;Phascolarctobacterium;Candidatus_unclassified	Staphylococcus	0.755952
MI_LT_A8LT_N2:	Porphyromonadaceae_unclassified;Bacteroides;Flavonifractor;Erysipelotrichaceae_incertae_sedis;Coriobacteriaceae_unclassified;Bilophila;Phascolarctobacterium;Candidatus_unclassified	Staphylococcus;Prevotella	0.762153
MI_LT_A8LT_N3:	Porphyromonadaceae_unclassified;Bacteroides;Flavonifractor;Erysipelotrichaceae_incertae_sedis;Coriobacteriaceae_unclassified;Bilophila;Phascolarctobacterium;Candidatus_unclassified	Staphylococcus;Prevotella;Butyricicoccus	0.767857
MI_LT_A8LT_N4:	Porphyromonadaceae_unclassified;Bacteroides;Flavonifractor;Erysipelotrichaceae_incertae_sedis;Coriobacteriaceae_unclassified;Bilophila;Phascolarctobacterium;Candidatus_unclassified	Staphylococcus;Prevotella;Butyricicoccus;Clostridium_IV	0.773313
MI_LT_A8LT_N5:	Porphyromonadaceae_unclassified;Bacteroides;Flavonifractor;Erysipelotrichaceae_incertae_sedis;Coriobacteriaceae_unclassified;Bilophila;Phascolarctobacterium;Candidatus_unclassified	Staphylococcus;Prevotella;Butyricicoccus;Clostridium_IV;Desulfovibrionaceae_unclassified	0.773313
MI_LT_A8LT_N6:	Porphyromonadaceae_unclassified;Bacteroides;Flavonifractor;Erysipelotrichaceae_incertae_sedis;Coriobacteriaceae_unclassified;Bilophila;Phascolarctobacterium;Candidatus_unclassified	Staphylococcus;Prevotella;Butyricicoccus;Clostridium_IV;Desulfovibrionaceae_unclassified;Ruminococcus2	0.768353
MI_LT_A8LT_N7:	Porphyromonadaceae_unclassified;Bacteroides;Flavonifractor;Erysipelotrichaceae_incertae_sedis;Coriobacteriaceae_unclassified;Bilophila;Phascolarctobacterium;Candidatus_unclassified	Staphylococcus;Prevotella;Butyricicoccus;Clostridium_IV;Desulfovibrionaceae_unclassified;Ruminococcus2;Roseburia	0.771329
MI_LT_A8LT_N8:	Porphyromonadaceae_unclassified;Bacteroides;Flavonifractor;Erysipelotrichaceae_incertae_sedis;Coriobacteriaceae_unclassified;Bilophila;Phascolarctobacterium;Candidatus_unclassified	Staphylococcus;Prevotella;Butyricicoccus;Clostridium_IV;Desulfovibrionaceae_unclassified;Ruminococcus2;Roseburia;Faecalibacterium	0.768353
MI_LT_A8LT_N9:	Porphyromonadaceae_unclassified;Bacteroides;Flavonifractor;Erysipelotrichaceae_incertae_sedis;Coriobacteriaceae_unclassified;Bilophila;Phascolarctobacterium;Candidatus_unclassified	Staphylococcus;Prevotella;Butyricicoccus;Clostridium_IV;Desulfovibrionaceae_unclassified;Ruminococcus2;Roseburia;Faecalibacterium;Clostridiales_unclassified	0.774802
MI_LT_A8LT_N10:	Porphyromonadaceae_unclassified;Bacteroides;Flavonifractor;Erysipelotrichaceae_incertae_sedis;Coriobacteriaceae_unclassified;Bilophila;Phascolarctobacterium;Candidatus_unclassified	Staphylococcus;Prevotella;Butyricicoccus;Clostridium_IV;Desulfovibrionaceae_unclassified;Ruminococcus2;Roseburia;Faecalibacterium;Clostridiales_unclassified;Klebsiella	0.776786
MI_LT_A8LT_N11:	Porphyromonadaceae_unclassified;Bacteroides;Flavonifractor;Erysipelotrichaceae_incertae_sedis;Coriobacteriaceae_unclassified;Bilophila;Phascolarctobacterium;Candidatus_unclassified	Staphylococcus;Prevotella;Butyricicoccus;Clostridium_IV;Desulfovibrionaceae_unclassified;Ruminococcus2;Roseburia;Faecalibacterium;Clostridiales_unclassified;Klebsiella;Bacteroidales_unclassified	0.776786
MI_LT_A8LT_N12:	Porphyromonadaceae_unclassified;Bacteroides;Flavonifractor;Erysipelotrichaceae_incertae_sedis;Coriobacteriaceae_unclassified;Bilophila;Phascolarctobacterium;Candidatus_unclassified	Staphylococcus;Prevotella;Butyricicoccus;Clostridium_IV;Desulfovibrionaceae_unclassified;Ruminococcus2;Roseburia;Faecalibacterium;Clostridiales_unclassified;Klebsiella;Bacteroidales_unclassified;Megamonas	0.789187

## Sheet: HC-LT_N
SUPPLEMENTARY DATASET S2_C Detailed data for the top 20 OTUs and ROC -plot AUC values of Microbioal index that drive the differences between HC and LT_N.
The top 20 OTUs in the HC Group microbiome: Ruminococcus2;Victivallis;Fusicatenibacter;Dorea;Clostridium_XlVb;Romboutsia;Blautia;Holdemanella
The top 20 OTUs in the LT_N Group microbiome: Megasphaera;Klebsiella;Megamonas;Clostridium_XlVa;Enterococcus;Escherichia/Shigella;Veillonella;Streptococcus;Lactobacillus;Phascolarctobacterium;Turicibacter;Enterobacteriaceae_unclassified
Microbioal Index	HC richness	LT_N richness	ROC_AUC
MI_HC0LT_N1:	None	Megasphaera	0.69194
MI_HC0LT_N2:	None	Megasphaera;Klebsiella	0.742145
MI_HC0LT_N3:	None	Megasphaera;Klebsiella;Megamonas	0.760246
MI_HC0LT_N4:	None	Megasphaera;Klebsiella;Megamonas;Clostridium_XlVa	0.772199
MI_HC0LT_N5:	None	Megasphaera;Klebsiella;Megamonas;Clostridium_XlVa;Enterococcus	0.777322
MI_HC0LT_N6:	None	Megasphaera;Klebsiella;Megamonas;Clostridium_XlVa;Enterococcus;Escherichia/Shigella	0.762637
MI_HC0LT_N7:	None	Megasphaera;Klebsiella;Megamonas;Clostridium_XlVa;Enterococcus;Escherichia/Shigella;Veillonella	0.76998
MI_HC0LT_N8:	None	Megasphaera;Klebsiella;Megamonas;Clostridium_XlVa;Enterococcus;Escherichia/Shigella;Veillonella;Streptococcus	0.771687
MI_HC0LT_N9:	None	Megasphaera;Klebsiella;Megamonas;Clostridium_XlVa;Enterococcus;Escherichia/Shigella;Veillonella;Streptococcus;Lactobacillus	0.77681
MI_HC0LT_N10:	None	Megasphaera;Klebsiella;Megamonas;Clostridium_XlVa;Enterococcus;Escherichia/Shigella;Veillonella;Streptococcus;Lactobacillus;Phascolarctobacterium	0.796107
MI_HC0LT_N11:	None	Megasphaera;Klebsiella;Megamonas;Clostridium_XlVa;Enterococcus;Escherichia/Shigella;Veillonella;Streptococcus;Lactobacillus;Phascolarctobacterium;Turicibacter	0.796448
MI_HC0LT_N12:	None	Megasphaera;Klebsiella;Megamonas;Clostridium_XlVa;Enterococcus;Escherichia/Shigella;Veillonella;Streptococcus;Lactobacillus;Phascolarctobacterium;Turicibacter;Enterobacteriaceae_unclassified	0.79679
MI_HC1LT_N0:	Ruminococcus2	None	0.686475
MI_HC1LT_N1:	Ruminococcus2	Megasphaera	0.702869
MI_HC1LT_N2:	Ruminococcus2	Megasphaera;Klebsiella	0.766906
MI_HC1LT_N3:	Ruminococcus2	Megasphaera;Klebsiella;Megamonas	0.786544
MI_HC1LT_N4:	Ruminococcus2	Megasphaera;Klebsiella;Megamonas;Clostridium_XlVa	0.800717
MI_HC1LT_N5:	Ruminococcus2	Megasphaera;Klebsiella;Megamonas;Clostridium_XlVa;Enterococcus	0.803449
MI_HC1LT_N6:	Ruminococcus2	Megasphaera;Klebsiella;Megamonas;Clostridium_XlVa;Enterococcus;Escherichia/Shigella	0.795423
MI_HC1LT_N7:	Ruminococcus2	Megasphaera;Klebsiella;Megamonas;Clostridium_XlVa;Enterococcus;Escherichia/Shigella;Veillonella	0.796107
MI_HC1LT_N8:	Ruminococcus2	Megasphaera;Klebsiella;Megamonas;Clostridium_XlVa;Enterococcus;Escherichia/Shigella;Veillonella;Streptococcus	0.797814
MI_HC1LT_N9:	Ruminococcus2	Megasphaera;Klebsiella;Megamonas;Clostridium_XlVa;Enterococcus;Escherichia/Shigella;Veillonella;Streptococcus;Lactobacillus	0.801571
MI_HC1LT_N10:	Ruminococcus2	Megasphaera;Klebsiella;Megamonas;Clostridium_XlVa;Enterococcus;Escherichia/Shigella;Veillonella;Streptococcus;Lactobacillus;Phascolarctobacterium	0.799863
MI_HC1LT_N11:	Ruminococcus2	Megasphaera;Klebsiella;Megamonas;Clostridium_XlVa;Enterococcus;Escherichia/Shigella;Veillonella;Streptococcus;Lactobacillus;Phascolarctobacterium;Turicibacter	0.800546
MI_HC1LT_N12:	Ruminococcus2	Megasphaera;Klebsiella;Megamonas;Clostridium_XlVa;Enterococcus;Escherichia/Shigella;Veillonella;Streptococcus;Lactobacillus;Phascolarctobacterium;Turicibacter;Enterobacteriaceae_unclassified	0.800546
MI_HC2LT_N0:	Ruminococcus2;Victivallis	None	0.697404
MI_HC2LT_N1:	Ruminococcus2;Victivallis	Megasphaera	0.711578
MI_HC2LT_N2:	Ruminococcus2;Victivallis	Megasphaera;Klebsiella	0.773566
MI_HC2LT_N3:	Ruminococcus2;Victivallis	Megasphaera;Klebsiella;Megamonas	0.789959
MI_HC2LT_N4:	Ruminococcus2;Victivallis	Megasphaera;Klebsiella;Megamonas;Clostridium_XlVa	0.803449
MI_HC2LT_N5:	Ruminococcus2;Victivallis	Megasphaera;Klebsiella;Megamonas;Clostridium_XlVa;Enterococcus	0.80584
MI_HC2LT_N6:	Ruminococcus2;Victivallis	Megasphaera;Klebsiella;Megamonas;Clostridium_XlVa;Enterococcus;Escherichia/Shigella	0.797131
MI_HC2LT_N7:	Ruminococcus2;Victivallis	Megasphaera;Klebsiella;Megamonas;Clostridium_XlVa;Enterococcus;Escherichia/Shigella;Veillonella	0.797131
MI_HC2LT_N8:	Ruminococcus2;Victivallis	Megasphaera;Klebsiella;Megamonas;Clostridium_XlVa;Enterococcus;Escherichia/Shigella;Veillonella;Streptococcus	0.798497
MI_HC2LT_N9:	Ruminococcus2;Victivallis	Megasphaera;Klebsiella;Megamonas;Clostridium_XlVa;Enterococcus;Escherichia/Shigella;Veillonella;Streptococcus;Lactobacillus	0.802596
MI_HC2LT_N10:	Ruminococcus2;Victivallis	Megasphaera;Klebsiella;Megamonas;Clostridium_XlVa;Enterococcus;Escherichia/Shigella;Veillonella;Streptococcus;Lactobacillus;Phascolarctobacterium	0.800205
MI_HC2LT_N11:	Ruminococcus2;Victivallis	Megasphaera;Klebsiella;Megamonas;Clostridium_XlVa;Enterococcus;Escherichia/Shigella;Veillonella;Streptococcus;Lactobacillus;Phascolarctobacterium;Turicibacter	0.800888
MI_HC2LT_N12:	Ruminococcus2;Victivallis	Megasphaera;Klebsiella;Megamonas;Clostridium_XlVa;Enterococcus;Escherichia/Shigella;Veillonella;Streptococcus;Lactobacillus;Phascolarctobacterium;Turicibacter;Enterobacteriaceae_unclassified	0.800888
MI_HC3LT_N0:	Ruminococcus2;Victivallis;Fusicatenibacter	None	0.705943
MI_HC3LT_N1:	Ruminococcus2;Victivallis;Fusicatenibacter	Megasphaera	0.721482
MI_HC3LT_N2:	Ruminococcus2;Victivallis;Fusicatenibacter	Megasphaera;Klebsiella	0.789617
MI_HC3LT_N3:	Ruminococcus2;Victivallis;Fusicatenibacter	Megasphaera;Klebsiella;Megamonas	0.798839
MI_HC3LT_N4:	Ruminococcus2;Victivallis;Fusicatenibacter	Megasphaera;Klebsiella;Megamonas;Clostridium_XlVa	0.80806
MI_HC3LT_N5:	Ruminococcus2;Victivallis;Fusicatenibacter	Megasphaera;Klebsiella;Megamonas;Clostridium_XlVa;Enterococcus	0.809085
MI_HC3LT_N6:	Ruminococcus2;Victivallis;Fusicatenibacter	Megasphaera;Klebsiella;Megamonas;Clostridium_XlVa;Enterococcus;Escherichia/Shigella	0.79918
MI_HC3LT_N7:	Ruminococcus2;Victivallis;Fusicatenibacter	Megasphaera;Klebsiella;Megamonas;Clostridium_XlVa;Enterococcus;Escherichia/Shigella;Veillonella	0.804303
MI_HC3LT_N8:	Ruminococcus2;Victivallis;Fusicatenibacter	Megasphaera;Klebsiella;Megamonas;Clostridium_XlVa;Enterococcus;Escherichia/Shigella;Veillonella;Streptococcus	0.808743
MI_HC3LT_N9:	Ruminococcus2;Victivallis;Fusicatenibacter	Megasphaera;Klebsiella;Megamonas;Clostridium_XlVa;Enterococcus;Escherichia/Shigella;Veillonella;Streptococcus;Lactobacillus	0.810792
MI_HC3LT_N10:	Ruminococcus2;Victivallis;Fusicatenibacter	Megasphaera;Klebsiella;Megamonas;Clostridium_XlVa;Enterococcus;Escherichia/Shigella;Veillonella;Streptococcus;Lactobacillus;Phascolarctobacterium	0.802254
MI_HC3LT_N11:	Ruminococcus2;Victivallis;Fusicatenibacter	Megasphaera;Klebsiella;Megamonas;Clostridium_XlVa;Enterococcus;Escherichia/Shigella;Veillonella;Streptococcus;Lactobacillus;Phascolarctobacterium;Turicibacter	0.802596
MI_HC3LT_N12:	Ruminococcus2;Victivallis;Fusicatenibacter	Megasphaera;Klebsiella;Megamonas;Clostridium_XlVa;Enterococcus;Escherichia/Shigella;Veillonella;Streptococcus;Lactobacillus;Phascolarctobacterium;Turicibacter;Enterobacteriaceae_unclassified	0.80362
MI_HC4LT_N0:	Ruminococcus2;Victivallis;Fusicatenibacter;Dorea	None	0.725581
MI_HC4LT_N1:	Ruminococcus2;Victivallis;Fusicatenibacter;Dorea	Megasphaera	0.746926
MI_HC4LT_N2:	Ruminococcus2;Victivallis;Fusicatenibacter;Dorea	Megasphaera;Klebsiella	0.807719
MI_HC4LT_N3:	Ruminococcus2;Victivallis;Fusicatenibacter;Dorea	Megasphaera;Klebsiella;Megamonas	0.813866
MI_HC4LT_N4:	Ruminococcus2;Victivallis;Fusicatenibacter;Dorea	Megasphaera;Klebsiella;Megamonas;Clostridium_XlVa	0.815232
MI_HC4LT_N5:	Ruminococcus2;Victivallis;Fusicatenibacter;Dorea	Megasphaera;Klebsiella;Megamonas;Clostridium_XlVa;Enterococcus	0.816598
MI_HC4LT_N6:	Ruminococcus2;Victivallis;Fusicatenibacter;Dorea	Megasphaera;Klebsiella;Megamonas;Clostridium_XlVa;Enterococcus;Escherichia/Shigella	0.810109
MI_HC4LT_N7:	Ruminococcus2;Victivallis;Fusicatenibacter;Dorea	Megasphaera;Klebsiella;Megamonas;Clostridium_XlVa;Enterococcus;Escherichia/Shigella;Veillonella	0.813183
MI_HC4LT_N8:	Ruminococcus2;Victivallis;Fusicatenibacter;Dorea	Megasphaera;Klebsiella;Megamonas;Clostridium_XlVa;Enterococcus;Escherichia/Shigella;Veillonella;Streptococcus	0.813866
MI_HC4LT_N9:	Ruminococcus2;Victivallis;Fusicatenibacter;Dorea	Megasphaera;Klebsiella;Megamonas;Clostridium_XlVa;Enterococcus;Escherichia/Shigella;Veillonella;Streptococcus;Lactobacillus	0.818306
MI_HC4LT_N10:	Ruminococcus2;Victivallis;Fusicatenibacter;Dorea	Megasphaera;Klebsiella;Megamonas;Clostridium_XlVa;Enterococcus;Escherichia/Shigella;Veillonella;Streptococcus;Lactobacillus;Phascolarctobacterium	0.812842
MI_HC4LT_N11:	Ruminococcus2;Victivallis;Fusicatenibacter;Dorea	Megasphaera;Klebsiella;Megamonas;Clostridium_XlVa;Enterococcus;Escherichia/Shigella;Veillonella;Streptococcus;Lactobacillus;Phascolarctobacterium;Turicibacter	0.813183
MI_HC4LT_N12:	Ruminococcus2;Victivallis;Fusicatenibacter;Dorea	Megasphaera;Klebsiella;Megamonas;Clostridium_XlVa;Enterococcus;Escherichia/Shigella;Veillonella;Streptococcus;Lactobacillus;Phascolarctobacterium;Turicibacter;Enterobacteriaceae_unclassified	0.813183
MI_HC5LT_N0:	Ruminococcus2;Victivallis;Fusicatenibacter;Dorea;Clostridium_XlVb	None	0.736851
MI_HC5LT_N1:	Ruminococcus2;Victivallis;Fusicatenibacter;Dorea;Clostridium_XlVb	Megasphaera	0.75222
MI_HC5LT_N2:	Ruminococcus2;Victivallis;Fusicatenibacter;Dorea;Clostridium_XlVb	Megasphaera;Klebsiella	0.810792
MI_HC5LT_N3:	Ruminococcus2;Victivallis;Fusicatenibacter;Dorea;Clostridium_XlVb	Megasphaera;Klebsiella;Megamonas	0.809768
MI_HC5LT_N4:	Ruminococcus2;Victivallis;Fusicatenibacter;Dorea;Clostridium_XlVb	Megasphaera;Klebsiella;Megamonas;Clostridium_XlVa	0.815915
MI_HC5LT_N5:	Ruminococcus2;Victivallis;Fusicatenibacter;Dorea;Clostridium_XlVb	Megasphaera;Klebsiella;Megamonas;Clostridium_XlVa;Enterococcus	0.817964
MI_HC5LT_N6:	Ruminococcus2;Victivallis;Fusicatenibacter;Dorea;Clostridium_XlVb	Megasphaera;Klebsiella;Megamonas;Clostridium_XlVa;Enterococcus;Escherichia/Shigella	0.81694
MI_HC5LT_N7:	Ruminococcus2;Victivallis;Fusicatenibacter;Dorea;Clostridium_XlVb	Megasphaera;Klebsiella;Megamonas;Clostridium_XlVa;Enterococcus;Escherichia/Shigella;Veillonella	0.817111
MI_HC5LT_N8:	Ruminococcus2;Victivallis;Fusicatenibacter;Dorea;Clostridium_XlVb	Megasphaera;Klebsiella;Megamonas;Clostridium_XlVa;Enterococcus;Escherichia/Shigella;Veillonella;Streptococcus	0.817281
MI_HC5LT_N9:	Ruminococcus2;Victivallis;Fusicatenibacter;Dorea;Clostridium_XlVb	Megasphaera;Klebsiella;Megamonas;Clostridium_XlVa;Enterococcus;Escherichia/Shigella;Veillonella;Streptococcus;Lactobacillus	0.82138
MI_HC5LT_N10:	Ruminococcus2;Victivallis;Fusicatenibacter;Dorea;Clostridium_XlVb	Megasphaera;Klebsiella;Megamonas;Clostridium_XlVa;Enterococcus;Escherichia/Shigella;Veillonella;Streptococcus;Lactobacillus;Phascolarctobacterium	0.815574
MI_HC5LT_N11:	Ruminococcus2;Victivallis;Fusicatenibacter;Dorea;Clostridium_XlVb	Megasphaera;Klebsiella;Megamonas;Clostridium_XlVa;Enterococcus;Escherichia/Shigella;Veillonella;Streptococcus;Lactobacillus;Phascolarctobacterium;Turicibacter	0.815403
MI_HC5LT_N12:	Ruminococcus2;Victivallis;Fusicatenibacter;Dorea;Clostridium_XlVb	Megasphaera;Klebsiella;Megamonas;Clostridium_XlVa;Enterococcus;Escherichia/Shigella;Veillonella;Streptococcus;Lactobacillus;Phascolarctobacterium;Turicibacter;Enterobacteriaceae_unclassified	0.815403
MI_HC6LT_N0:	Ruminococcus2;Victivallis;Fusicatenibacter;Dorea;Clostridium_XlVb;Romboutsia	None	0.733948
MI_HC6LT_N1:	Ruminococcus2;Victivallis;Fusicatenibacter;Dorea;Clostridium_XlVb;Romboutsia	Megasphaera	0.753415
MI_HC6LT_N2:	Ruminococcus2;Victivallis;Fusicatenibacter;Dorea;Clostridium_XlVb;Romboutsia	Megasphaera;Klebsiella	0.808231
MI_HC6LT_N3:	Ruminococcus2;Victivallis;Fusicatenibacter;Dorea;Clostridium_XlVb;Romboutsia	Megasphaera;Klebsiella;Megamonas	0.807036
MI_HC6LT_N4:	Ruminococcus2;Victivallis;Fusicatenibacter;Dorea;Clostridium_XlVb;Romboutsia	Megasphaera;Klebsiella;Megamonas;Clostridium_XlVa	0.818306
MI_HC6LT_N5:	Ruminococcus2;Victivallis;Fusicatenibacter;Dorea;Clostridium_XlVb;Romboutsia	Megasphaera;Klebsiella;Megamonas;Clostridium_XlVa;Enterococcus	0.820014
MI_HC6LT_N6:	Ruminococcus2;Victivallis;Fusicatenibacter;Dorea;Clostridium_XlVb;Romboutsia	Megasphaera;Klebsiella;Megamonas;Clostridium_XlVa;Enterococcus;Escherichia/Shigella	0.817964
MI_HC6LT_N7:	Ruminococcus2;Victivallis;Fusicatenibacter;Dorea;Clostridium_XlVb;Romboutsia	Megasphaera;Klebsiella;Megamonas;Clostridium_XlVa;Enterococcus;Escherichia/Shigella;Veillonella	0.818306
MI_HC6LT_N8:	Ruminococcus2;Victivallis;Fusicatenibacter;Dorea;Clostridium_XlVb;Romboutsia	Megasphaera;Klebsiella;Megamonas;Clostridium_XlVa;Enterococcus;Escherichia/Shigella;Veillonella;Streptococcus	0.818648
MI_HC6LT_N9:	Ruminococcus2;Victivallis;Fusicatenibacter;Dorea;Clostridium_XlVb;Romboutsia	Megasphaera;Klebsiella;Megamonas;Clostridium_XlVa;Enterococcus;Escherichia/Shigella;Veillonella;Streptococcus;Lactobacillus	0.823429
MI_HC6LT_N10:	Ruminococcus2;Victivallis;Fusicatenibacter;Dorea;Clostridium_XlVb;Romboutsia	Megasphaera;Klebsiella;Megamonas;Clostridium_XlVa;Enterococcus;Escherichia/Shigella;Veillonella;Streptococcus;Lactobacillus;Phascolarctobacterium	0.815745
MI_HC6LT_N11:	Ruminococcus2;Victivallis;Fusicatenibacter;Dorea;Clostridium_XlVb;Romboutsia	Megasphaera;Klebsiella;Megamonas;Clostridium_XlVa;Enterococcus;Escherichia/Shigella;Veillonella;Streptococcus;Lactobacillus;Phascolarctobacterium;Turicibacter	0.815915
MI_HC6LT_N12:	Ruminococcus2;Victivallis;Fusicatenibacter;Dorea;Clostridium_XlVb;Romboutsia	Megasphaera;Klebsiella;Megamonas;Clostridium_XlVa;Enterococcus;Escherichia/Shigella;Veillonella;Streptococcus;Lactobacillus;Phascolarctobacterium;Turicibacter;Enterobacteriaceae_unclassified	0.816598
MI_HC7LT_N0:	Ruminococcus2;Victivallis;Fusicatenibacter;Dorea;Clostridium_XlVb;Romboutsia;Blautia	None	0.66957
MI_HC7LT_N1:	Ruminococcus2;Victivallis;Fusicatenibacter;Dorea;Clostridium_XlVb;Romboutsia;Blautia	Megasphaera	0.689549
MI_HC7LT_N2:	Ruminococcus2;Victivallis;Fusicatenibacter;Dorea;Clostridium_XlVb;Romboutsia;Blautia	Megasphaera;Klebsiella	0.731216
MI_HC7LT_N3:	Ruminococcus2;Victivallis;Fusicatenibacter;Dorea;Clostridium_XlVb;Romboutsia;Blautia	Megasphaera;Klebsiella;Megamonas	0.752391
MI_HC7LT_N4:	Ruminococcus2;Victivallis;Fusicatenibacter;Dorea;Clostridium_XlVb;Romboutsia;Blautia	Megasphaera;Klebsiella;Megamonas;Clostridium_XlVa	0.774932
MI_HC7LT_N5:	Ruminococcus2;Victivallis;Fusicatenibacter;Dorea;Clostridium_XlVb;Romboutsia;Blautia	Megasphaera;Klebsiella;Megamonas;Clostridium_XlVa;Enterococcus	0.774932
MI_HC7LT_N6:	Ruminococcus2;Victivallis;Fusicatenibacter;Dorea;Clostridium_XlVb;Romboutsia;Blautia	Megasphaera;Klebsiella;Megamonas;Clostridium_XlVa;Enterococcus;Escherichia/Shigella	0.80362
MI_HC7LT_N7:	Ruminococcus2;Victivallis;Fusicatenibacter;Dorea;Clostridium_XlVb;Romboutsia;Blautia	Megasphaera;Klebsiella;Megamonas;Clostridium_XlVa;Enterococcus;Escherichia/Shigella;Veillonella	0.809768
MI_HC7LT_N8:	Ruminococcus2;Victivallis;Fusicatenibacter;Dorea;Clostridium_XlVb;Romboutsia;Blautia	Megasphaera;Klebsiella;Megamonas;Clostridium_XlVa;Enterococcus;Escherichia/Shigella;Veillonella;Streptococcus	0.818306
MI_HC7LT_N9:	Ruminococcus2;Victivallis;Fusicatenibacter;Dorea;Clostridium_XlVb;Romboutsia;Blautia	Megasphaera;Klebsiella;Megamonas;Clostridium_XlVa;Enterococcus;Escherichia/Shigella;Veillonella;Streptococcus;Lactobacillus	0.823429
MI_HC7LT_N10:	Ruminococcus2;Victivallis;Fusicatenibacter;Dorea;Clostridium_XlVb;Romboutsia;Blautia	Megasphaera;Klebsiella;Megamonas;Clostridium_XlVa;Enterococcus;Escherichia/Shigella;Veillonella;Streptococcus;Lactobacillus;Phascolarctobacterium	0.818648
MI_HC7LT_N11:	Ruminococcus2;Victivallis;Fusicatenibacter;Dorea;Clostridium_XlVb;Romboutsia;Blautia	Megasphaera;Klebsiella;Megamonas;Clostridium_XlVa;Enterococcus;Escherichia/Shigella;Veillonella;Streptococcus;Lactobacillus;Phascolarctobacterium;Turicibacter	0.818648
MI_HC7LT_N12:	Ruminococcus2;Victivallis;Fusicatenibacter;Dorea;Clostridium_XlVb;Romboutsia;Blautia	Megasphaera;Klebsiella;Megamonas;Clostridium_XlVa;Enterococcus;Escherichia/Shigella;Veillonella;Streptococcus;Lactobacillus;Phascolarctobacterium;Turicibacter;Enterobacteriaceae_unclassified	0.818989
MI_HC8LT_N0:	Ruminococcus2;Victivallis;Fusicatenibacter;Dorea;Clostridium_XlVb;Romboutsia;Blautia;Holdemanella	None	0.689037
MI_HC8LT_N1:	Ruminococcus2;Victivallis;Fusicatenibacter;Dorea;Clostridium_XlVb;Romboutsia;Blautia;Holdemanella	Megasphaera	0.708333
MI_HC8LT_N2:	Ruminococcus2;Victivallis;Fusicatenibacter;Dorea;Clostridium_XlVb;Romboutsia;Blautia;Holdemanella	Megasphaera;Klebsiella	0.748292
MI_HC8LT_N3:	Ruminococcus2;Victivallis;Fusicatenibacter;Dorea;Clostridium_XlVb;Romboutsia;Blautia;Holdemanella	Megasphaera;Klebsiella;Megamonas	0.766735
MI_HC8LT_N4:	Ruminococcus2;Victivallis;Fusicatenibacter;Dorea;Clostridium_XlVb;Romboutsia;Blautia;Holdemanella	Megasphaera;Klebsiella;Megamonas;Clostridium_XlVa	0.787227
MI_HC8LT_N5:	Ruminococcus2;Victivallis;Fusicatenibacter;Dorea;Clostridium_XlVb;Romboutsia;Blautia;Holdemanella	Megasphaera;Klebsiella;Megamonas;Clostridium_XlVa;Enterococcus	0.78791
MI_HC8LT_N6:	Ruminococcus2;Victivallis;Fusicatenibacter;Dorea;Clostridium_XlVb;Romboutsia;Blautia;Holdemanella	Megasphaera;Klebsiella;Megamonas;Clostridium_XlVa;Enterococcus;Escherichia/Shigella	0.810451
MI_HC8LT_N7:	Ruminococcus2;Victivallis;Fusicatenibacter;Dorea;Clostridium_XlVb;Romboutsia;Blautia;Holdemanella	Megasphaera;Klebsiella;Megamonas;Clostridium_XlVa;Enterococcus;Escherichia/Shigella;Veillonella	0.815232
MI_HC8LT_N8:	Ruminococcus2;Victivallis;Fusicatenibacter;Dorea;Clostridium_XlVb;Romboutsia;Blautia;Holdemanella	Megasphaera;Klebsiella;Megamonas;Clostridium_XlVa;Enterococcus;Escherichia/Shigella;Veillonella;Streptococcus	0.826503
MI_HC8LT_N9:	Ruminococcus2;Victivallis;Fusicatenibacter;Dorea;Clostridium_XlVb;Romboutsia;Blautia;Holdemanella	Megasphaera;Klebsiella;Megamonas;Clostridium_XlVa;Enterococcus;Escherichia/Shigella;Veillonella;Streptococcus;Lactobacillus	0.830943
MI_HC8LT_N10:	Ruminococcus2;Victivallis;Fusicatenibacter;Dorea;Clostridium_XlVb;Romboutsia;Blautia;Holdemanella	Megasphaera;Klebsiella;Megamonas;Clostridium_XlVa;Enterococcus;Escherichia/Shigella;Veillonella;Streptococcus;Lactobacillus;Phascolarctobacterium	0.82138
MI_HC8LT_N11:	Ruminococcus2;Victivallis;Fusicatenibacter;Dorea;Clostridium_XlVb;Romboutsia;Blautia;Holdemanella	Megasphaera;Klebsiella;Megamonas;Clostridium_XlVa;Enterococcus;Escherichia/Shigella;Veillonella;Streptococcus;Lactobacillus;Phascolarctobacterium;Turicibacter	0.821038
MI_HC8LT_N12:	Ruminococcus2;Victivallis;Fusicatenibacter;Dorea;Clostridium_XlVb;Romboutsia;Blautia;Holdemanella	Megasphaera;Klebsiella;Megamonas;Clostridium_XlVa;Enterococcus;Escherichia/Shigella;Veillonella;Streptococcus;Lactobacillus;Phascolarctobacterium;Turicibacter;Enterobacteriaceae_unclassified
