# Supplementary material for: Fecal Microbiome Data Distinguish Liver Recipients With Normal and Abnormal Liver Function From Healthy Controls
Source: Front Microbiol. 2019 Jul 3;10:1518. doi: 10.3389/fmicb.2019.01518 (PMC6619441; doi:10.3389/fmicb.2019.01518)
Supplement: Supplementary file 4 [file Data_Sheet_4.xls]

## Sheet: Supplementary Table S2 Detailed
SUPPLEMENTARY TABLE S2 Detailed data for linear discriminant analysis (LDA) of the fecal microbial OTUs between liver recipients in Group LT_A, LT_N and controls.
Biomarker_Names	Logarithm Value	group	LDA Value	P_Value
Bacteria.Proteobacteria.Deltaproteobacteria.Desulfovibrionales.Desulfovibrionaceae.Bilophila	3.33774			-
Bacteria.Actinobacteria.Actinobacteria.Coriobacteriales.Coriobacteriaceae	3.4992	LT_A	3.15393	0.00340309
Bacteria.Firmicutes.Bacilli.Lactobacillales.Streptococcaceae	3.7688	LT_A	3.644	0.0189949
Bacteria.Firmicutes.Clostridia.Clostridiales.Eubacteriaceae	1.35902			-
Bacteria.Firmicutes.Bacilli.Bacillales.Bacillales_Incertae	1.74966			-
Bacteria.Firmicutes.Clostridia.Clostridiales.Ruminococcaceae.Flavonifractor	3.4084			-
Bacteria.Firmicutes.Erysipelotrichia.Erysipelotrichales.Erysipelotrichaceae.Holdemania	2.27397			-
Bacteria.Proteobacteria.Alphaproteobacteria.Rhizobiales.Brucellaceae.Ochrobactrum	2.47436			-
Bacteria.Proteobacteria.Deltaproteobacteria	3.52825			-
Bacteria.Firmicutes.Clostridia.Clostridiales.Lachnospiraceae.Lachnospiracea_incertae_sedis	4.78545			-
Bacteria.Firmicutes.Clostridia.Clostridiales.Lachnospiraceae.Anaerostipes	3.71615	HC	2.93452	0.00686655
Bacteria.Firmicutes.Negativicutes.Selenomonadales.Veillonellaceae.Megasphaera	3.79185	LT_N	3.4527	0.000581636
Bacteria.Firmicutes.Clostridia.Clostridiales.Lachnospiraceae.Eisenbergiella	3.18208			-
Bacteria.Firmicutes.Clostridia.Clostridiales.Peptostreptococcaceae	3.33297			-
Bacteria.Proteobacteria.Gammaproteobacteria	4.79691	LT_N	4.31838	2.75e-05
Bacteria.Firmicutes.Erysipelotrichia	3.98133			-
Bacteria.Verrucomicrobia	3.6708			-
Bacteria.Proteobacteria.Alphaproteobacteria.Rhodospirillales	2.99907			-
Bacteria.Firmicutes.Clostridia.Clostridiales.Ruminococcaceae.Sporobacter	1.18208			-
Bacteria.Fusobacteria.Fusobacteriia.Fusobacteriales	4.42506	LT_A	3.76291	0.00585659
Archaea.Euryarchaeota.Methanobacteria.Methanobacteriales	1.62839			-
Bacteria.Proteobacteria.Gammaproteobacteria.Enterobacteriales.Enterobacteriaceae.Escherichia_Shigella	4.67012	LT_N	4.2451	5.06e-05
Bacteria.Firmicutes.Negativicutes.Selenomonadales.Acidaminococcaceae.Phascolarctobacterium	4.33961			-
Bacteria.Bacteroidetes.Bacteroidia.Bacteroidales.Bacteroidaceae.Bacteroides	5.59843	LT_A	4.85837	1.41e-05
Bacteria.Firmicutes.Clostridia.Clostridiales.Lachnospiraceae.Clostridium_XlVa	4.34499	LT_A	3.87439	2.83e-05
Bacteria.Lentisphaerae	2.45247			-
Bacteria.Cyanobacteria_Chloroplast.Chloroplast.Chloroplast.Chloroplast.Streptophyta	1.54701			-
Bacteria.Firmicutes.Clostridia.Clostridiales.Ruminococcaceae.Oscillibacter	4.02534			-
Bacteria.Actinobacteria.Actinobacteria.Coriobacteriales.Coriobacteriaceae.Eggerthella	2.92796			-
Bacteria.Bacteroidetes	5.65158	LT_A	4.56445	0.0437713
Bacteria.Firmicutes.Bacilli.Lactobacillales.Leuconostocaceae.Weissella	1.82546			-
Bacteria.Cyanobacteria_Chloroplast.Chloroplast	1.54701			-
Bacteria.Firmicutes.Bacilli.Lactobacillales.Enterococcaceae.Enterococcus	2.56722			-
Bacteria.Bacteroidetes.Flavobacteriia.Flavobacteriales	1.70969			-
Bacteria.Firmicutes.Clostridia.Clostridiales.Lachnospiraceae.Lachnoanaerobaculum	0.944952			-
Bacteria.Firmicutes.Clostridia.Clostridiales.Lachnospiraceae.Ruminococcus2	4.09756	HC	3.30121	0.00137069
Bacteria.Proteobacteria	4.88364	LT_N	4.32418	0.000417047
Bacteria.Actinobacteria.Actinobacteria.Actinomycetales.Microbacteriaceae	0.774691			-
Bacteria.Firmicutes.Clostridia.Clostridiales.Ruminococcaceae	5.25748			-
Bacteria.Bacteroidetes.Bacteroidia.Bacteroidales.Bacteroidaceae	5.59843	LT_A	4.85837	1.41e-05
Bacteria.Firmicutes.Bacilli.Lactobacillales.Lactobacillaceae.Lactobacillus	3.31619			-
Bacteria.Fusobacteria.Fusobacteriia.Fusobacteriales.Fusobacteriaceae.Cetobacterium	2.47918			-
Bacteria.Firmicutes.Bacilli.Bacillales	2.47043			-
Bacteria.Verrucomicrobia.Opitutae.Puniceicoccales.Puniceicoccaceae	1.5157			-
Bacteria.Proteobacteria.Betaproteobacteria.Burkholderiales.Alcaligenaceae.Achromobacter	0.733732			-
Bacteria.Cyanobacteria_Chloroplast.Chloroplast.Chloroplast	1.54701			-
Bacteria.Actinobacteria.Actinobacteria.Actinomycetales.Corynebacteriaceae	1.4523			-
Bacteria.Proteobacteria.Epsilonproteobacteria.Campylobacterales.Campylobacteraceae	0.770973			-
Bacteria.Synergistetes.Synergistia.Synergistales	2.99543			-
Bacteria.Actinobacteria.Actinobacteria.Coriobacteriales.Coriobacteriaceae.Senegalimassilia	1.59849			-
Bacteria.Firmicutes.Clostridia.Clostridiales.Christensenellaceae.Christensenella	1.58389			-
Bacteria.Lentisphaerae.Lentisphaeria	2.34597			-
Bacteria.Firmicutes.Clostridia.Clostridiales.Ruminococcaceae.Butyricicoccus	3.78876	LT_N	3.38256	2.79e-06
Bacteria.Verrucomicrobia.Verrucomicrobiae	3.6708			-
Bacteria.Fusobacteria.Fusobacteriia	4.42506	LT_A	3.76291	0.00585659
Bacteria.Verrucomicrobia.Opitutae	1.5157			-
Bacteria.Firmicutes.Clostridia.Clostridiales.Lachnospiraceae.Dorea	3.93699	LT_A	3.34408	0.0114759
Bacteria.Proteobacteria.Alphaproteobacteria.Rhizobiales.Brucellaceae	2.47436			-
Bacteria.Proteobacteria.Gammaproteobacteria.Pasteurellales.Pasteurellaceae.Haemophilus	3.43444			-
Bacteria.Proteobacteria.Gammaproteobacteria.Pseudomonadales.Pseudomonadaceae.Pseudomonas	1.47712			-
Bacteria.Proteobacteria.Gammaproteobacteria.Pasteurellales	3.43815			-
Bacteria.Proteobacteria.Gammaproteobacteria.Enterobacteriales	4.77684	LT_N	4.35778	5.49e-07
Bacteria.Bacteroidetes.Bacteroidia	5.65157	LT_A	4.52386	0.04371
Bacteria.Synergistetes.Synergistia.Synergistales.Synergistaceae	2.99543			-
Bacteria.Proteobacteria.Betaproteobacteria.Burkholderiales.Comamonadaceae.Comamonas	1.52002			-
Bacteria.Verrucomicrobia.Opitutae.Puniceicoccales	1.5157			-
Bacteria.Bacteroidetes.Bacteroidia.Bacteroidales.Prevotellaceae.Prevotella	5.14171	HC	4.74807	1.44e-06
Bacteria.Firmicutes.Clostridia.Clostridiales.Ruminococcaceae.Clostridium_IV	3.74871	HC	3.3649	0.000128631
Bacteria.Proteobacteria.Alphaproteobacteria.Rhizobiales	2.47436			-
Bacteria.Firmicutes.Clostridia.Clostridiales.Peptostreptococcaceae.Romboutsia	3.23024	HC	3.0019	0.00145152
Bacteria.Cyanobacteria_Chloroplast.Chloroplast.Chloroplast.Chloroplast	1.54701			-
Bacteria.Actinobacteria.Actinobacteria.Coriobacteriales.Coriobacteriaceae.Slackia	2.34756			-
Bacteria.Firmicutes.Clostridia.Clostridiales.Lachnospiraceae.Clostridium_XlVb	3.60802	HC	3.01338	0.00103419
Bacteria.Proteobacteria.Deltaproteobacteria.Desulfovibrionales	3.45813			-
Bacteria.Fusobacteria.Fusobacteriia.Fusobacteriales.Fusobacteriaceae.Fusobacterium	4.41872	LT_A	3.94838	0.00538608
Bacteria.Firmicutes.Clostridia.Clostridiales.Peptostreptococcaceae.Clostridium_XI	2.05833			-
Bacteria.Proteobacteria.Betaproteobacteria.Burkholderiales.Alcaligenaceae	0.733732			-
Bacteria.Proteobacteria.Betaproteobacteria.Burkholderiales.Oxalobacteraceae	1.61542			-
Bacteria.Proteobacteria.Gammaproteobacteria.Aeromonadales.Succinivibrionaceae.Succinivibrio	3.77861			-
Bacteria.Firmicutes.Erysipelotrichia.Erysipelotrichales.Erysipelotrichaceae.Holdemanella	3.38387			-
Bacteria.Firmicutes.Clostridia.Clostridiales.Ruminococcaceae.Ruminococcus	4.29794			-
Bacteria.Firmicutes.Clostridia.Clostridiales.Ruminococcaceae.Anaerofilum	1.15127			-
Bacteria.Proteobacteria.Deltaproteobacteria.Desulfovibrionales.Desulfovibrionaceae.Desulfobaculum	1.05352			-
Bacteria.Firmicutes.Bacilli.Lactobacillales	3.88061	LT_N	3.48472	0.00400124
Bacteria.Proteobacteria.Betaproteobacteria.Burkholderiales.Sutterellaceae	4.14778			-
Bacteria.Proteobacteria.Epsilonproteobacteria	1.18315			-
Bacteria.Firmicutes.Negativicutes.Selenomonadales.Acidaminococcaceae	4.37784			-
Bacteria.Firmicutes.Bacilli.Lactobacillales.Leuconostocaceae	1.83614			-
Bacteria.Proteobacteria.Gammaproteobacteria.Enterobacteriales.Enterobacteriaceae.Morganella	1.48734			-
Bacteria.Firmicutes.Clostridia.Clostridiales.Lachnospiraceae.Roseburia	4.74144			-
Bacteria.Actinobacteria.Actinobacteria.Coriobacteriales.Coriobacteriaceae.Gordonibacter	1.45548			-
Archaea.Euryarchaeota.Methanobacteria.Methanobacteriales.Methanobacteriaceae	1.62839			-
Bacteria.Firmicutes.Clostridia.Clostridiales.Ruminococcaceae.Anaerotruncus	2.04711			-
Bacteria.Actinobacteria.Actinobacteria	4.1806			-
Bacteria.Firmicutes.Clostridia.Clostridiales.Ruminococcaceae.Faecalibacterium	4.95194	HC	4.24655	0.00870224
Bacteria.Firmicutes.Clostridia.Clostridiales.Lachnospiraceae.Lactonifactor	1.77815			-
Bacteria.Firmicutes.Erysipelotrichia.Erysipelotrichales.Erysipelotrichaceae.Turicibacter	2.53148			-
Bacteria.Proteobacteria.Alphaproteobacteria	2.99907			-
Bacteria.Proteobacteria.Gammaproteobacteria.Aeromonadales.Succinivibrionaceae	3.77866			-
Bacteria.Actinobacteria.Actinobacteria.Coriobacteriales.Coriobacteriaceae.Collinsella	3.3195	HC	3.20148	0.00882221
Bacteria.Firmicutes.Bacilli.Lactobacillales.Streptococcaceae.Lactococcus	2.41323			-
Bacteria.Firmicutes.Clostridia.Clostridiales.Peptostreptococcaceae.Intestinibacter	3.03837			-
Bacteria.Firmicutes.Bacilli.Lactobacillales.Lactobacillaceae	3.31619			-
Bacteria.Firmicutes.Erysipelotrichia.Erysipelotrichales.Erysipelotrichaceae	3.98133			-
Bacteria.Firmicutes.Clostridia.Clostridiales.Lachnospiraceae.Fusicatenibacter	3.77815	HC	3.07716	0.011382
Bacteria.Bacteroidetes.Bacteroidia.Bacteroidales	5.65157	LT_A	4.52386	0.04371
Bacteria.Bacteroidetes.Bacteroidia.Bacteroidales.Rikenellaceae.Alistipes	4.11567			-
Bacteria.Firmicutes.Clostridia.Clostridiales.Ruminococcaceae.Intestinimonas	1.94201			-
Bacteria.Firmicutes.Clostridia.Clostridiales.Lachnospiraceae.Howardella	1.65871			-
Bacteria.Actinobacteria.Actinobacteria.Actinomycetales.Microbacteriaceae.Curtobacterium	0.774691			-
Bacteria.Fusobacteria.Fusobacteriia.Fusobacteriales.Fusobacteriaceae	4.42506	LT_A	3.76291	0.00585659
Bacteria.Bacteroidetes.Bacteroidia.Bacteroidales.Rikenellaceae	4.11567			-
Bacteria.Proteobacteria.Betaproteobacteria.Burkholderiales.Sutterellaceae.Parasutterella	3.96299			-
Bacteria.Proteobacteria.Gammaproteobacteria.Pseudomonadales.Pseudomonadaceae	1.47712			-
Bacteria.Proteobacteria.Gammaproteobacteria.Enterobacteriales.Enterobacteriaceae.Plesiomonas	2.65825			-
Bacteria.Fusobacteria	4.42506	LT_A	3.76291	0.00585659
Bacteria.Lentisphaerae.Lentisphaeria.Victivallales.Victivallaceae	2.34597			-
Bacteria.Firmicutes.Clostridia	5.64551	HC	4.63107	0.0135133
Archaea	1.62839			-
Bacteria.Firmicutes.Clostridia.Clostridiales.Lachnospiraceae.Coprococcus	3.72687	HC	3.11355	0.00537122
Bacteria.Bacteroidetes.Bacteroidia.Bacteroidales.Porphyromonadaceae.Coprobacter	2.71449			-
Bacteria.Proteobacteria.Betaproteobacteria	4.18971			-
Bacteria.Proteobacteria.Gammaproteobacteria.Pasteurellales.Pasteurellaceae	3.43815			-
Bacteria.Firmicutes.Clostridia.Clostridiales.Catabacteriaceae	1.29648			-
Bacteria.Firmicutes.Clostridia.Clostridiales.Catabacteriaceae.Catabacter	1.29648			-
Bacteria.Firmicutes	5.70521	LT_N	4.53195	0.0164396
Bacteria.Firmicutes.Negativicutes.Selenomonadales.Veillonellaceae.Veillonella	3.87725	LT_N	3.38295	0.0163452
Bacteria.Actinobacteria.Actinobacteria.Coriobacteriales.Coriobacteriaceae.Olsenella	1.70322			-
Bacteria.Firmicutes.Clostridia.Clostridiales.Lachnospiraceae.Blautia	4.45796			-
Bacteria.Actinobacteria.Actinobacteria.Actinomycetales.Actinomycetaceae.Actinomyces	1.89395			-
Bacteria.Synergistetes	2.99543			-
Bacteria.Firmicutes.Bacilli.Lactobacillales.Enterococcaceae	2.56722			-
Bacteria.Bacteroidetes.Bacteroidia.Bacteroidales.Odoribacteraceae.Odoribacter	3.1086	HC	2.99207	0.00670725
Bacteria.Firmicutes.Clostridia.Clostridiales.Ruminococcaceae.Pseudoflavonifractor	1.55429			-
Bacteria.Firmicutes.Erysipelotrichia.Erysipelotrichales.Erysipelotrichaceae.Coprobacillus	2.28174			-
Bacteria.Actinobacteria.Actinobacteria.Bifidobacteriales.Bifidobacteriaceae	4.11594			-
Bacteria.Cyanobacteria_Chloroplast	1.54701			-
Bacteria.Firmicutes.Erysipelotrichia.Erysipelotrichales.Erysipelotrichaceae.Clostridium_XVIII	3.84391			-
Bacteria.Firmicutes.Bacilli.Lactobacillales.Streptococcaceae.Streptococcus	3.76112	LT_A	3.59946	0.0393482
Bacteria.Firmicutes.Clostridia.Clostridiales.Lachnospiraceae.Acetatifactor	1.51134			-
Bacteria.Proteobacteria.Epsilonproteobacteria.Campylobacterales	1.18315			-
Bacteria.Firmicutes.Clostridia.Clostridiales.Lachnospiraceae	5.39434			-
Bacteria.Bacteroidetes.Bacteroidia.Bacteroidales.Porphyromonadaceae.Parabacteroides	4.21887			-
Bacteria.Proteobacteria.Epsilonproteobacteria.Campylobacterales.Campylobacteraceae.Campylobacter	0.770973			-
Bacteria.Firmicutes.Negativicutes	4.90042	LT_N	4.30314	0.000930781
Bacteria.Bacteroidetes.Bacteroidia.Bacteroidales.Porphyromonadaceae.Butyricimonas	3.14496			-
Bacteria.Firmicutes.Bacilli.Lactobacillales.Carnobacteriaceae	2.02706			-
Bacteria.Firmicutes.Bacilli	3.89718	LT_N	3.44232	0.00446916
Archaea.Euryarchaeota	1.62839			-
Bacteria.Firmicutes.Negativicutes.Selenomonadales.Veillonellaceae.Allisonella	2.80759			-
Bacteria.Firmicutes.Negativicutes.Selenomonadales.Acidaminococcaceae.Acidaminococcus	3.46202			-
Bacteria.Lentisphaerae.Lentisphaeria.Victivallales.Victivallaceae.Victivallis	2.34597			-
Bacteria.Bacteroidetes.Flavobacteriia	1.70969			-
Bacteria.Firmicutes.Erysipelotrichia.Erysipelotrichales	3.98133			-
Bacteria.Proteobacteria.Betaproteobacteria.Burkholderiales.Sutterellaceae.Sutterella	3.68755			-
Bacteria.Actinobacteria.Actinobacteria.Actinomycetales.Actinomycetaceae	1.89395			-
Bacteria.Proteobacteria.Gammaproteobacteria.Enterobacteriales.Enterobacteriaceae	4.77684	LT_N	4.35778	5.49e-07
Bacteria.Firmicutes.Bacilli.Bacillales.Staphylococcaceae.Staphylococcus	2.41078			-
Bacteria.Lentisphaerae.Lentisphaeria.Victivallales	2.34597			-
Bacteria.Actinobacteria.Actinobacteria.Bifidobacteriales	4.11594			-
Bacteria.Firmicutes.Bacilli.Lactobacillales.Leuconostocaceae.Leuconostoc	1.05115			-
Bacteria.Proteobacteria.Betaproteobacteria.Burkholderiales.Oxalobacteraceae.Oxalobacter	1.61542			-
Bacteria.Firmicutes.Clostridia.Clostridiales.Lachnospiraceae.Cellulosilyticum	1.63263			-
Bacteria.Bacteroidetes.Bacteroidia.Bacteroidales.Prevotellaceae	5.15058	HC	4.74562	7.75e-05
Bacteria.Proteobacteria.Gammaproteobacteria.Pseudomonadales	1.47712			-
Bacteria.Synergistetes.Synergistia.Synergistales.Synergistaceae.Pyramidobacter	2.0809			-
Bacteria.Proteobacteria.Deltaproteobacteria.Desulfovibrionales.Desulfovibrionaceae	3.45813			-
Bacteria.Verrucomicrobia.Verrucomicrobiae.Verrucomicrobiales	3.6708			-
Bacteria.Proteobacteria.Deltaproteobacteria.Desulfovibrionales.Desulfovibrionaceae.Desulfovibrio	3.09158			-
Bacteria.Firmicutes.Negativicutes.Selenomonadales.Veillonellaceae	4.75404			-
Bacteria.Actinobacteria.Actinobacteria.Actinomycetales.Corynebacteriaceae.Corynebacterium	1.4523			-
Bacteria.Synergistetes.Synergistia	2.99543			-
Archaea.Euryarchaeota.Methanobacteria.Methanobacteriales.Methanobacteriaceae.Methanobrevibacter	1.62839			-
Bacteria.Actinobacteria.Actinobacteria.Actinomycetales	1.9502			-
Bacteria.Proteobacteria.Alphaproteobacteria.Rhodospirillales.Rhodospirillaceae	2.99907			-
Bacteria.Synergistetes.Synergistia.Synergistales.Synergistaceae.Cloacibacillus	2.93904			-
Bacteria.Firmicutes.Erysipelotrichia.Erysipelotrichales.Erysipelotrichaceae.Faecalicoccus	1.53624			-
Bacteria.Firmicutes.Clostridia.Clostridiales.Eubacteriaceae.Eubacterium	1.35902			-
Bacteria.Firmicutes.Negativicutes.Selenomonadales.Veillonellaceae.Mitsuokella	3.06752			-
Bacteria.Firmicutes.Erysipelotrichia.Erysipelotrichales.Erysipelotrichaceae.Catenibacterium	2.3229			-
Bacteria.Firmicutes.Clostridia.Clostridiales	5.64491	HC	4.62835	0.0135826
Bacteria.Verrucomicrobia.Verrucomicrobiae.Verrucomicrobiales.Verrucomicrobiaceae	3.6708			-
Bacteria.Proteobacteria.Epsilonproteobacteria.Campylobacterales.Helicobacteraceae.Helicobacter	1.06695			-
Bacteria.Firmicutes.Clostridia.Clostridiales.Christensenellaceae	1.58389			-
Bacteria.Proteobacteria.Betaproteobacteria.Burkholderiales	4.18971			-
Bacteria.Bacteroidetes.Bacteroidia.Bacteroidales.Prevotellaceae.Alloprevotella	3.57487			-
Bacteria.Firmicutes.Bacilli.Lactobacillales.Carnobacteriaceae.Granulicatella	2.02706			-
Bacteria.Firmicutes.Clostridia.Clostridiales.Clostridiales_Incertae	2.11711			-
Bacteria.Firmicutes.Negativicutes.Selenomonadales.Veillonellaceae.Dialister	3.78469			-
Bacteria.Proteobacteria.Gammaproteobacteria.Enterobacteriales.Enterobacteriaceae.Raoultella	2.7233			-
Bacteria.Actinobacteria.Actinobacteria.Coriobacteriales	3.4992	LT_A	3.15393	0.00340309
Bacteria.Proteobacteria.Gammaproteobacteria.Enterobacteriales.Enterobacteriaceae.Klebsiella	4.05729	LT_N	3.71761	5.74e-08
Bacteria.Firmicutes.Erysipelotrichia.Erysipelotrichales.Erysipelotrichaceae.Solobacterium	1.59423			-
Bacteria.Proteobacteria.Betaproteobacteria.Burkholderiales.Comamonadaceae	1.52002			-
Bacteria.Candidatus	2.029			-
Bacteria.Actinobacteria.Actinobacteria.Bifidobacteriales.Bifidobacteriaceae.Bifidobacterium	4.11594			-
Bacteria.Proteobacteria.Epsilonproteobacteria.Campylobacterales.Helicobacteraceae	1.06695			-
Bacteria.Firmicutes.Negativicutes.Selenomonadales.Veillonellaceae.Megamonas	4.58166			-
Bacteria.Bacteroidetes.Bacteroidia.Bacteroidales.Prevotellaceae.Paraprevotella	3.64485			-
Bacteria.Firmicutes.Clostridia.Clostridiales.Clostridiaceae	3.40287			-
Bacteria.Proteobacteria.Gammaproteobacteria.Aeromonadales	3.77866			-
Bacteria.Firmicutes.Clostridia.Clostridiales.Ruminococcaceae.Gemmiger	4.37611			-
Bacteria.Proteobacteria.Gammaproteobacteria.Aeromonadales.Succinivibrionaceae.Succinatimonas	1.64304			-
Archaea.Euryarchaeota.Methanobacteria	1.62839			-
Bacteria.Bacteroidetes.Bacteroidia.Bacteroidales.Porphyromonadaceae	4.33937			-
Bacteria.Firmicutes.Negativicutes.Selenomonadales	4.90042	LT_N	4.30314	0.000930781
Bacteria.Actinobacteria	4.1806			-
Bacteria.Firmicutes.Clostridia.Clostridiales.Peptostreptococcaceae.Peptostreptococcus	1.77815			-
Bacteria.Firmicutes.Erysipelotrichia.Erysipelotrichales.Erysipelotrichaceae.Erysipelotrichaceae_incertae_sedis	2.98948	HC	2.86889	0.00690563
Bacteria.Firmicutes.Bacilli.Bacillales.Staphylococcaceae	2.41078			-
Bacteria.Bacteroidetes.Bacteroidia.Bacteroidales.Porphyromonadaceae.Barnesiella	3.44558			-
Bacteria	6			-
Bacteria.Verrucomicrobia.Verrucomicrobiae.Verrucomicrobiales.Verrucomicrobiaceae.Akkermansia	3.6708			-
